# Supplementary material for: Unraveling Key Metabolomic Alterations in Wheat Embryos Derived from Freshly Harvested and Water-Imbibed Seeds of Two Wheat Cultivars with Contrasting Dormancy Status
Source: Front Plant Sci. 2017 Jul 12;8:1203. doi: 10.3389/fpls.2017.01203 (PMC5506182; doi:10.3389/fpls.2017.01203)
Supplement: Supplementary file 1 [file Table_1.XLSX]

## Sheet: Statistical Heat Map
	Table S1: Mean values from the scaled imputed data for all of the identified metabolites in all the samples collected for the study.
	Supplementary Table 1: Statistical Heat map
	Heat map of statistically significant biochemicals profiled in this study. Red and green shaded cells indicate p≤0.05 (red indicates that the mean values are significantly higher for that comparison; green values significantly lower). Light red and light green shaded cells indicate 0.05<p<0.10 (light red indicates that the mean values trend higher for that comparison; light green values trend low…											Mean Values (Scaled Imputed Data)						Chemical Properties
	Pathway Order	Super Pathway	Sub Pathway	Biochemical Name	Platform	Comp ID	KEGG	PlantCyc	PUBCHEM	X	X	SEM_00	SEM_48	BEM_00	BEM_48	X	X	Super Pathway	Sub Pathway	Chemical ID	CAS	RI	Mass	KEGG	PlantCyc	PUBCHEM
	5	Amino acid	Serine family (phosphoglycerate derived)	betaine	LC/MS pos	3141	C00719	BETAINE	247			1.5535	1.2349	1.5496	1.9024			Amino acid	Serine family (phosphoglycerate derived)	799	107-43-7	734	118.086	C00719	BETAINE	247
	7			cysteine	GC/MS	31453	C00097	CYS	5862			1.0297	1.9746	1.1507	5.6942			Amino acid	Serine family (phosphoglycerate derived)	800	52-90-4;56-89-3	1560.1	218	C00097	CYS	5862
	9			cystine	LC/MS pos	56	C00491	CYSTINE	67678			0.1577	0.5085	0.2168	0.4731			Amino acid	Serine family (phosphoglycerate derived)	279	56-89-3	675	241.031	C00491	CYSTINE	67678
	10			dimethylglycine	GC/MS	5086	C01026		673			1.9767	1.3375	2.1676	13.2672			Amino acid	Serine family (phosphoglycerate derived)	806	1118-68-9	1030	57.9	C01026		673
	11			glycine	GC/MS	11777	C00037	GLY	750			2.0167	2.0854	2.1376	3.6545			Amino acid	Serine family (phosphoglycerate derived)	340	56-40-6	1166	101.9	C00037	GLY	750
	14			hypotaurine	LC/MS polar	590	C00519		107812			0.8308	0.2804	1.5914	0.2804			Amino acid	Serine family (phosphoglycerate derived)	358	300-84-5	2763.4	108.012	C00519		107812
	17			N-acetylserine	LC/MS pos	37076		ACETYLSERINE	65249			1.1824	1.7174	0.4729	5.0324			Amino acid	Serine family (phosphoglycerate derived)	100001851	97-14-3	1021	148.06		ACETYLSERINE	65249
	19			O-acetylserine	GC/MS	15947	C00979	ACETYLSERINE	99478			0.4994	1.4314	0.3774	14.0589			Amino acid	Serine family (phosphoglycerate derived)	100000286	66638-22-0	1423	174	C00979	ACETYLSERINE	99478
	20			serine	LC/MS polar	1648	C00065	SER	5951			1.0434	4.0302	1.9445	10.7111			Amino acid	Serine family (phosphoglycerate derived)	503	56-45-1	2988	104.035	C00065	SER	5951
	21			taurine	LC/MS polar	2125	C00245		1123			1.1188	1.2093	2.4847	1.3162			Amino acid	Serine family (phosphoglycerate derived)	512	107-35-7	2120	124.007	C00245		1123
	22			S-methylcysteine	LC/MS pos	39592		S-METHYL-L-CYSTEINE	24417			0.5358	1.0987	0.8795	1.7059			Amino acid	Serine family (phosphoglycerate derived)	100002749	1187-84-4	848	119.016		S-METHYL-L-CYSTEINE	24417
	27			N-acetyltaurine	LC/MS neg	48187			159864			0.814	0.806	1.193	8.1956			Amino acid	Serine family (phosphoglycerate derived)	100005466		800	166.018			159864
	28			sulfate*	LC/MS neg	46960	C00059		1118			1.0842	1.1738	1.7295	2.137			Amino acid	Serine family (phosphoglycerate derived)	100002528	14808-79-8	616	96.9601	C00059		1118
	31		Aromatic amino acid metabolism (PEP derived)	3-(4-hydroxyphenyl)lactate	LC/MS neg	32197	C03672	CPD-2222	9378			1.2257	1.3415	0.817	0.3846			Amino acid	Aromatic amino acid metabolism (PEP derived)	240	6482-98-0	1379	181.051	C03672	CPD-2222	9378
	36			3-methoxytyrosine	LC/MS pos	12017			1670			0.7422	1.2672	1.5682	17.5796			Amino acid	Aromatic amino acid metabolism (PEP derived)	1342	300-48-1	1771	212.092			1670
	38			4-hydroxyphenylpyruvate	LC/MS neg	1669	C01179	P-HYDROXY-PHENYLPYRUVATE	979			0.7836	1.1005	0.7842	4.0722			Amino acid	Aromatic amino acid metabolism (PEP derived)	1141	156-39-8	1690.1	179.035	C01179	P-HYDROXY-PHENYLPYRUVATE	979
	47			indolelactate	LC/MS neg	18349	C02043		92904			0.5994	0.2702	0.972	0.1869			Amino acid	Aromatic amino acid metabolism (PEP derived)	100000463	832-97-3	2286	204.067	C02043		92904
	50			kynurenate	LC/MS neg	1417	C01717		3845			1.3987	0.2301	1.7989	0.4734			Amino acid	Aromatic amino acid metabolism (PEP derived)	98	492-27-3	2224	188.035	C01717		3845
	51			kynurenine	LC/MS pos	15140	C00328		161166			0.5234	0.4786	0.9124	1.2343			Amino acid	Aromatic amino acid metabolism (PEP derived)	100000265	2922-83-0	1902.1	209.092	C00328		161166
	53			N-acetylphenylalanine	LC/MS neg	33950	C03519		74839			2.2557	0.3426	1.9894	1.3702			Amino acid	Aromatic amino acid metabolism (PEP derived)	100001256	2018-61-3	2597	206.082	C03519		74839
	55			N-acetyltryptophan	LC/MS neg	33959	C03137		700653			0.7382	0.2511	1.4611	1.0705			Amino acid	Aromatic amino acid metabolism (PEP derived)	100001254	1218-34-4	2630	245.093	C03137		700653
	56			N-acetyltyrosine	LC/MS neg	32390			68310			1.0053	0.5419	0.7317	2.0148			Amino acid	Aromatic amino acid metabolism (PEP derived)	100001104	537-55-3	1680	222.077			68310
	59			phenethylamine	LC/MS pos	12142	C05332	PHENYLETHYLAMINE	1001			0.6129	0.871	0.7218	6.3254			Amino acid	Aromatic amino acid metabolism (PEP derived)	1207	64-04-0	2139	122.096	C05332	PHENYLETHYLAMINE	1001
	60			phenylacetate	LC/MS neg	15958	C07086		999			1.5037	0.5581	1.3821	1.797			Amino acid	Aromatic amino acid metabolism (PEP derived)	100000011	103-82-2	2110.8	135.045	C07086		999
	62			phenylalanine	LC/MS pos	64	C00079	PHE	6140			0.925	2.4242	1.301	11.0761			Amino acid	Aromatic amino acid metabolism (PEP derived)	460	63-91-2	2050	166.086	C00079	PHE	6140
	63			phenyllactate (PLA)	LC/MS neg	22130	C05607		3848			1.8502	1.5999	1.2293	1.1609			Amino acid	Aromatic amino acid metabolism (PEP derived)	100000774	828-01-3	2208	165.056	C05607		3848
	64			phenylpyruvate	LC/MS neg	566	C00166	PHENYL-PYRUVATE	997			0.2554	0.8536	0.1434	4.0882			Amino acid	Aromatic amino acid metabolism (PEP derived)	241	156-06-9	2517.6	163.04	C00166	PHENYL-PYRUVATE	997
	66			quinate	LC/MS polar	18335	C00296	QUINATE	6508			1.9164	1.2218	0.393	9.0037			Amino acid	Aromatic amino acid metabolism (PEP derived)	100000442	77-95-2	2432.9	191.056	C00296	QUINATE	6508
	67			serotonin	LC/MS pos	2342	C00780	SEROTONIN	5202			0.0635	0.063	0.063	1.4395			Amino acid	Aromatic amino acid metabolism (PEP derived)	504	153-98-0	1654	177.102	C00780	SEROTONIN	5202
	68			shikimate	LC/MS polar	15144	C00493	SHIKIMATE	8742			1.6758	2.2207	0.5052	26.1901			Amino acid	Aromatic amino acid metabolism (PEP derived)	100000293	138-59-0	2725	173.046	C00493	SHIKIMATE	8742
	69			tryptophan	LC/MS pos	54	C00078	TRP	6305			0.5116	0.4914	1.0247	2.0118			Amino acid	Aromatic amino acid metabolism (PEP derived)	565	73-22-3	2440	205.097	C00078	TRP	6305
	71			tyrosine	LC/MS pos	1299	C00082	TYR	6057			0.9385	2.3396	1.2932	8.9011			Amino acid	Aromatic amino acid metabolism (PEP derived)	815	60-18-4	1516.3	182.081	C00082	TYR	6057
	77			3-(4-hydroxyphenyl)propionate	LC/MS neg	39587	C01744		10394			1.2233	1.1408	1.3401	8.1961			Amino acid	Aromatic amino acid metabolism (PEP derived)	100002914	501-97-3	1670	165.056	C01744		10394
	82			O-sulfo-L-tyrosine	LC/MS neg	45413			514186			0.8122	0.9009	0.8579	0.8503			Amino acid	Aromatic amino acid metabolism (PEP derived)	100005384		990	260.023			514186
	83			tryptamine	LC/MS pos	6104	C00398	TRYPTAMINE	1150			0.028	0.028	0.6294	9.2665			Amino acid	Aromatic amino acid metabolism (PEP derived)	1095	61-54-1	2395	161.107	C00398	TRYPTAMINE	1150
	85			tyramine	LC/MS pos	1603	C00483	TYRAMINE	5610			0.6924	0.6924	0.6924	0.9543			Amino acid	Aromatic amino acid metabolism (PEP derived)	1133	60-19-5	1511.9	138.091	C00483	TYRAMINE	5610
	90			N-formylphenylalanine	LC/MS neg	48433			759256			1.1742	1.2178	1.1511	4.9856			Amino acid	Aromatic amino acid metabolism (PEP derived)	100006056	13200-85-6	2336	192.067			759256
	98		Aspartate family (OAA derived)	2-aminoadipate	LC/MS pos	6146	C00956	CPD-468	469			1.4527	1.0665	0.5573	3.2166			Amino acid	Aspartate family (OAA derived)	381	542-32-5;1118-90-7	793.3	162.076	C00956	CPD-468	469
	101			alanine	LC/MS pos	1126	C00041	L-ALPHA-ALANINE	5950			1.2467	5.0016	1.7247	4.7363			Amino acid	Aspartate family (OAA derived)	811	56-41-7	696	90.055	C00041	L-ALPHA-ALANINE	5950
	103			asparagine	LC/MS pos	512	C00152	ASN	6267			2.2586	1.5342	3.1476	2.8118			Amino acid	Aspartate family (OAA derived)	917	70-47-3	679	133.061	C00152	ASN	6267
	104			aspartate	LC/MS pos	443	C00049	L-ASPARTATE	5960			1.7636	0.7205	1.1925	4.0522			Amino acid	Aspartate family (OAA derived)	234	56-84-8	668	134.045	C00049	L-ASPARTATE	5960
	107			homoserine	GC/MS	23642	C00263	HOMO-SER	12647			1.3075	2.2585	1.176	11.4989			Amino acid	Aspartate family (OAA derived)	100000458	672-15-1	1471	218.1	C00263	HOMO-SER	12647
	110			lysine	LC/MS pos	1301	C00047	LYS	5962			0.9621	2.6231	1.811	4.1187			Amino acid	Aspartate family (OAA derived)	407	56-87-1	613.8	147.113	C00047	LYS	5962
	111			methionine	LC/MS pos	1302	C00073	MET	6137			1.021	2.7738	1.2514	10.3184			Amino acid	Aspartate family (OAA derived)	415	63-68-3	1250	150.058	C00073	MET	6137
	112			methionine sulfoxide	LC/MS pos	18374	C02989	L-Methionine-sulfoxides	158980			1.0167	1.4337	1.0808	3.0237			Amino acid	Aspartate family (OAA derived)	100000039	3226-65-1	741.1	166.053	C02989	L-Methionine-sulfoxides	158980
	113			N2-acetyllysine	LC/MS pos	36751	C12989	N-ACETYL-L-LYSINE	92907			2.1521	2.1822	0.3964	0.4646			Amino acid	Aspartate family (OAA derived)	100001721	1946-82-3	836	189.123	C12989	N-ACETYL-L-LYSINE	92907
	114			N6-acetyllysine	LC/MS pos	36752	C02727		92832			1.4018	7.4195	1.8946	12.4623			Amino acid	Aspartate family (OAA derived)	100001734	692-04-6	1140	189.123	C02727		92832
	115			N-6-trimethyllysine	LC/MS pos	1498	C03793		440120			1.8096	2.4073	1.9596	1.7118			Amino acid	Aspartate family (OAA derived)	189	23284-33-5	690	189.16	C03793		440120
	116			N-acetylalanine	LC/MS polar	1585	C02847		88064			1.1314	2.3516	1.2045	2.4142			Amino acid	Aspartate family (OAA derived)	1110	97-69-8	1564.8	130.051	C02847		88064
	117			N-acetylasparagine	LC/MS pos	33942			99715			4.9452	1.0307	4.2968	4.4945			Amino acid	Aspartate family (OAA derived)	100001257	4033-40-3	961.6	175.071			99715
	118			N-acetylaspartate (NAA)	LC/MS polar	22185	C01042		65065			1.0774	0.0775	0.8897	3.249			Amino acid	Aspartate family (OAA derived)	100000787	997-55-7;997-55-7	3143	174.041	C01042		65065
	119			N-acetyl-beta-alanine	LC/MS pos	37432	C01073		76406			1.6333	1.8403	0.7729	2.6305			Amino acid	Aspartate family (OAA derived)	100002102	3025-95-4	1471	132.066	C01073		76406
	120			N-acetylmethionine	LC/MS neg	1589	C02712		448580			1.6349	2.0229	1.879	2.6517			Amino acid	Aspartate family (OAA derived)	1083	65-82-7	1787	190.054	C02712		448580
	121			N-acetylthreonine	LC/MS polar	33939	C01118		152204			1.5353	2.9531	0.6352	3.1559			Amino acid	Aspartate family (OAA derived)	100001274	17093-74-2	1700	160.062	C01118		152204
	122			N-formylmethionine	LC/MS neg	2829	C03145		439750			0.2413	2.3253	0.2201	4.7426			Amino acid	Aspartate family (OAA derived)	194	4289-98-9	1543.8	176.039	C03145		439750
	124			pipecolate	LC/MS pos	1444	C00408		849			3.1958	1.9014	2.6356	4.5579			Amino acid	Aspartate family (OAA derived)	1025	4043-87-2	1120	130.086	C00408		849
	127			saccharopine	LC/MS pos	1495	C00449	SACCHAROPINE	160556			0.2684	1.1813	0.2416	0.2416			Amino acid	Aspartate family (OAA derived)	392	997-68-2	689.1	277.139	C00449	SACCHAROPINE	160556
	128			S-adenosylhomocysteine (SAH)	LC/MS neg	42382	C00021	ADENOSYL-HOMO-CYS	439155			0.8964	1.5995	0.9236	1.103			Amino acid	Aspartate family (OAA derived)	197	979-92-0	1832.4	383.114	C00021	ADENOSYL-HOMO-CYS	439155
	129			S-adenosylmethionine (SAM)	LC/MS pos	15915	C00019	S-ADENOSYLMETHIONINE	34755			0.9321	0.9321	0.9321	0.9943			Amino acid	Aspartate family (OAA derived)	1263	24346-00-7;86867-01-8;86867-0108	670	399.145	C00019	S-ADENOSYLMETHIONINE	34755
	130			threonine	LC/MS pos	1284	C00188	THR	6288			1.0545	2.7531	1.4298	5.9162			Amino acid	Aspartate family (OAA derived)	564	72-19-5	701.5	120.066	C00188	THR	6288
	135			6-oxopiperidine-2-carboxylic acid	LC/MS pos	43231			3014237			3.1436	0.4312	1.0888	1.4543			Amino acid	Aspartate family (OAA derived)	100004499	34622-39-4	1826.6	144.066			3014237
	136			2-piperidinone	LC/MS pos	43400			12665			1.1788	1.0194	1.0939	0.8145			Amino acid	Aspartate family (OAA derived)	100004295	675-20-7	2047	100.076			12665
	137			N-acetylmethionine sulfoxide	LC/MS pos	45428			193368			4.5219	1.0685	2.7567	2.0969			Amino acid	Aspartate family (OAA derived)	100005463		1400	208.064			193368
	139			2-hydroxyadipate	LC/MS polar	31934	C02360		193530			1.2011	1.1614	0.4416	1.2982			Amino acid	Aspartate family (OAA derived)	100001153	18294-85-4	3000	161.046	C02360		193530
	143			N-methylpipecolate	LC/MS pos	47101			11862129;11286529			1.429	1.4517	1.7239	2.4701			Amino acid	Aspartate family (OAA derived)	100005383	41447-17-0	1129	144.102			11862129;11286529
	146			S-methylmethionine	LC/MS pos	38127	C05319	CPD-397	458			1.2424	23.9348	0.3045	90.3098			Amino acid	Serine family (phosphoglycerate derived)	100002183	3493-12-07	610.1	164.074	C05319	CPD-397	458
	147			methionine sulfone	LC/MS polar	44878			69961			0.854	1.2417	0.2514	1.674			Amino acid	Methionine, cysteine, SAM, taurine	100004635	820-10-0	1880	180.034			69961
	149		Glutamate family (alpha-ketoglutarate derived)	1,3-diaminopropane	GC/MS	1654	C00986	CPD-313	428			0.5011	0.9094	1.2579	4.9965			Amino acid	Glutamate family (alpha-ketoglutarate derived)	48	109-76-2	1633.8	174	C00986	CPD-313	428
	151			2-aminobutyrate	GC/MS	1577	C02261	2-Aminobutyrate	439691			3.0027	1.039	2.5993	3.1589			Amino acid	Glutamate family (alpha-ketoglutarate derived)	1128	1492-24-6	1215.7	130	C02261	2-Aminobutyrate	439691
	152			2-pyrrolidinone	LC/MS pos	31675			12025			8.688	1.5243	7.1188	0.9458			Amino acid	Glutamate family (alpha-ketoglutarate derived)	100001081	616-45-5	1651.8	86.06			12025
	153			3-methylhistidine	LC/MS neg	15677	C01152		64969			0.3417	1.1349	0.3417	7.1819			Amino acid	Glutamate family (alpha-ketoglutarate derived)	100000042	368-16-1	906.3	168.078	C01152		64969
	154			4-acetamidobutanoate	LC/MS pos	1558	C02946		18189			1.914	1.2398	1.0817	1.5539			Amino acid	Glutamate family (alpha-ketoglutarate derived)	1113	3025-96-5	1721.3	146.081	C02946		18189
	156			4-hydroxybutyrate (GHB)	LC/MS polar	34585	C00989	4-HYDROXY-BUTYRATE	10413			1.4473	0.5994	1.0685	1.1215			Amino acid	Glutamate family (alpha-ketoglutarate derived)	100001507	502-85-2	1765	103.04	C00989	4-HYDROXY-BUTYRATE	10413
	159			arginine	LC/MS pos	1638	C00062	ARG	232			1.0981	2.9984	3.7479	6.3411			Amino acid	Glutamate family (alpha-ketoglutarate derived)	231	1119-34-2	700	175.119	C00062	ARG	232
	160			argininosuccinate	LC/MS pos	15497	C03406	L-ARGININO-SUCCINATE	16950;828			1.1424	6.1274	0.3989	0.8116			Amino acid	Glutamate family (alpha-ketoglutarate derived)	232	156637-58-0	709.8	291.13	C03406	L-ARGININO-SUCCINATE	16950;828
	161			carboxyethyl-GABA	LC/MS pos	40007			2572			1.3991	0.6543	0.9984	0.9081			Amino acid	Glutamate family (alpha-ketoglutarate derived)	100003260	4386-03-02	810	176.092			2572
	162			citrulline	LC/MS pos	2132	C00327	L-CITRULLINE	9750			0.2997	3.1083	1.1098	1.234			Amino acid	Glutamate family (alpha-ketoglutarate derived)	391	372-75-8	730.3	176.103	C00327	L-CITRULLINE	9750
	164			dimethylarginine (SDMA + ADMA)	LC/MS pos	36808	C03626		123831			1.6202	2.5302	3.3912	4.1853			Amino acid	Glutamate family (alpha-ketoglutarate derived)	100001810	102783-24-4	810	203.15	C03626		123831
	165			ergothioneine	LC/MS pos	37459	C05570		3032311			5.5539	0.9092	6.4346	0.3384			Amino acid	Glutamate family (alpha-ketoglutarate derived)	100002154	58511-63-0	823	230.096	C05570		3032311
	166			gamma-aminobutyrate (GABA)	LC/MS pos	1416	C00334	4-AMINO-BUTYRATE	119			1.3811	3.6296	1.2734	10.8881			Amino acid	Glutamate family (alpha-ketoglutarate derived)	141	56-12-2	699	104.071	C00334	4-AMINO-BUTYRATE	119
	167			glutamate	LC/MS pos	57	C00025	GLT	611			1.7203	2.3481	1.401	1.8895			Amino acid	Glutamate family (alpha-ketoglutarate derived)	561	56-86-0	710	148.06	C00025	GLT	611
	168			glutamate, gamma-methyl ester	LC/MS pos	33487			68662			2.3281	1.4331	1.8844	1.9511			Amino acid	Glutamate family (alpha-ketoglutarate derived)	100001103	1499-55-4	1068.8	162.076			68662
	169			glutamine	LC/MS pos	53	C00064	GLN	5961			0.7171	5.6606	1.0901	47.7497			Amino acid	Glutamate family (alpha-ketoglutarate derived)	563	56-85-9	680	147.076	C00064	GLN	5961
	170			histamine	LC/MS pos	1574	C00388		774			0.15	1.7711	1.7825	11.3197			Amino acid	Glutamate family (alpha-ketoglutarate derived)	354	51-45-6	579	112.087	C00388		774
	171			histidine	LC/MS neg	59	C00135	HIS	6274			1.6394	4.1809	2.9116	19.3947			Amino acid	Glutamate family (alpha-ketoglutarate derived)	355	5934-29-2	755.9	154.062	C00135	HIS	6274
	173			homocitrulline	LC/MS pos	22138	C02427		65072			0.5408	1.0901	1.4812	1.7337			Amino acid	Glutamate family (alpha-ketoglutarate derived)	100000963	1190-49-4	821.7	190.119	C02427		65072
	174			N-acetylarginine	LC/MS pos	33953	C02562		67427			0.8096	0.8977	0.9795	6.7411			Amino acid	Glutamate family (alpha-ketoglutarate derived)	100001266	155-84-0	1116	217.13	C02562		67427
	175			N-acetylglutamate	LC/MS pos	15720	C00624	ACETYL-GLU	70914			1.3401	1.8005	0.7303	8.9563			Amino acid	Glutamate family (alpha-ketoglutarate derived)	100000282	5817-08-03	1492	190.071	C00624	ACETYL-GLU	70914
	176			N-acetylglutamine	LC/MS pos	33943	C02716		182230			4.0545	0.781	1.0951	12.424			Amino acid	Glutamate family (alpha-ketoglutarate derived)	100001253	2490-97-3	1193	189.087	C02716		182230
	178			N-alpha-acetylornithine	LC/MS pos	32984	C00437	N-ALPHA-ACETYLORNITHINE	439232			0.6879	1.6414	0.2319	1.0462			Amino acid	Glutamate family (alpha-ketoglutarate derived)	100000285	6205-08-09	743	175.108	C00437	N-ALPHA-ACETYLORNITHINE	439232
	179			N-acetylproline	LC/MS pos	34387			322640			0.9493	0.7647	1.3914	2.4187			Amino acid	Glutamate family (alpha-ketoglutarate derived)	100001334	1074-79-9	2210	158.081			322640
	180			ornithine	LC/MS pos	1493	C00077	L-ORNITHINE	6262			0.7918	2.0886	1.4563	2.0042			Amino acid	Glutamate family (alpha-ketoglutarate derived)	444	3184-13-2	614	133.097	C00077	L-ORNITHINE	6262
	181			proline	LC/MS pos	1898	C00148	PRO	145742			0.7079	4.9503	1.9203	10.974			Amino acid	Glutamate family (alpha-ketoglutarate derived)	480	147-85-3	805	116.071	C00148	PRO	145742
	182			pyroglutamine*	LC/MS pos	46225			134508			1.4743	1.1952	1.1539	2.4703			Amino acid	Glutamate family (alpha-ketoglutarate derived)	100001540	2353-44-8	750	129.066			134508
	184			stachydrine	LC/MS pos	34384	C10172		115244			1.0341	1.0478	1.397	1.6571			Amino acid	Glutamate family (alpha-ketoglutarate derived)	100001296	4136-37-2	838.7	144.102	C10172		115244
	186			trans-4-hydroxyproline	LC/MS pos	32306	C01157	Protein-hydroxyprolines	5810			1.0855	1.0556	0.7267	1.6642			Amino acid	Glutamate family (alpha-ketoglutarate derived)	1001	51-35-4	685	132.066	C01157	Protein-hydroxyprolines	5810
	187			N-methylproline	LC/MS pos	37431			557			1.3642	1.1397	1.5203	2.228			Amino acid	Glutamate family (alpha-ketoglutarate derived)	100001956	475-11-6	831	130.086			557
	191			4-hydroxy-2-oxoglutaric acid	GC/MS	40062	C01127		599			2.0581	0.1422	1.127	2.2055			Amino acid	Glutamate family (alpha-ketoglutarate derived)	100002537	1187-99-1	1658	333.1	C01127		599
	200			N-delta-acetylornithine	LC/MS pos	43249			9920500			1.1586	2.1493	1.0071	3.2041			Amino acid	Glutamate family (alpha-ketoglutarate derived)	100004523		887	175.108			9920500
	204			N-monomethylarginine	LC/MS pos	43586	C03884		132862			0.6426	1.08	1.4157	1.6311			Amino acid	Glutamate family (alpha-ketoglutarate derived)	100004488	53308-83-1	693	189.135	C03884		132862
	205			4-guanidinobutanoate	LC/MS pos	15681	C01035		500			2.3113	2.0018	1.6254	1.1492			Amino acid	Glutamate family (alpha-ketoglutarate derived)	100000096	463-003;463-00-3	1150	146.092	C01035		500
	207			4-imidazoleacetate	LC/MS pos	32349	C02835		96215			0.8329	0.5846	1.1642	1.913			Amino acid	Glutamate family (alpha-ketoglutarate derived)	100001207	645-65-8	757	127.05	C02835		96215
	216		Branched Chain Amino Acids (OAA derived)	isoleucine	LC/MS pos	1125	C00407	ILE	6306			1.0098	2.7048	1.2649	18.0056			Amino acid	Branched Chain Amino Acids (OAA derived)	376	73-32-5	1599	132.102	C00407	ILE	6306
	220			allo-isoleucine	GC/MS	46552			6950182;99288			1.9319	1.3312	1.7671	1.9462			Amino acid	Branched Chain Amino Acids (OAA derived)	100005840		1325	158.1			6950182;99288
	226		Branched Chain Amino Acids (pyruvate derived)	2,3-dihydroxyisovalerate	LC/MS polar	38276	C04039	DIOH-ISOVALERATE	677			12.1326	1.201	1.116	10.2954			Amino acid	Branched Chain Amino Acids (pyruvate derived)	100002417	1756-18-9	1050	133.051	C04039	DIOH-ISOVALERATE	677
	229			2-hydroxy-3-methylvalerate	LC/MS neg	36746			164623			3.6395	1.2486	1.558	0.9261			Amino acid	Branched Chain Amino Acids (pyruvate derived)	100001541	488-15-3	1800	131.071			164623
	231			3-hydroxyisobutyrate	LC/MS polar	1549	C06001	CPD-12175	87			1.0889	0.5724	0.5724	0.5724			Amino acid	Branched Chain Amino Acids (pyruvate derived)	111	2068-83-9	1619.1	103.04	C06001	CPD-12175	87
	232			3-methyl-2-oxobutyrate	LC/MS polar	44526	C00141	2-KETO-ISOVALERATE	49			2.1824	1.0343	0.661	1.9129			Amino acid	Branched Chain Amino Acids (pyruvate derived)	100000936	3715-29-5	911	115.04	C00141	2-KETO-ISOVALERATE	49
	233			3-methyl-2-oxovalerate	LC/MS neg	15676	C00671	2-KETO-3-METHYL-VALERATE	47			2.751	2.6019	2.0378	14.8122			Amino acid	Branched Chain Amino Acids (pyruvate derived)	100000036	1460-34-0;51829-07-3	2064.2	129.056	C00671	2-KETO-3-METHYL-VALERATE	47
	234			4-methyl-2-oxopentanoate	LC/MS neg	22116	C00233	2K-4CH3-PENTANOATE&redirect=T	70			2.3618	2.3142	1.9839	12.4034			Amino acid	Branched Chain Amino Acids (pyruvate derived)	100000551	816-66-0	2170	129.056	C00233	2K-4CH3-PENTANOATE&redirect=T	70
	237			alpha-hydroxyisocaproate	LC/MS neg	22132	C03264		83697			1.7439	2.4637	0.9572	1.8162			Amino acid	Branched Chain Amino Acids (pyruvate derived)	100000706	10303-64-7	1840	131.071	C03264		83697
	238			alpha-hydroxyisovalerate	LC/MS polar	46537			99823			4.1622	1.0992	1.7459	0.8765			Amino acid	Branched Chain Amino Acids (pyruvate derived)	100001300	600-37-3	1052	117.056			99823
	239			beta-hydroxyisovalerate	LC/MS polar	12129			69362			0.9088	0.6628	1.1288	1.8578			Amino acid	Branched Chain Amino Acids (pyruvate derived)	1442	625-08-1	1149.8	117.056			69362
	240			leucine	LC/MS pos	60	C00123	LEU	6106			0.8862	2.5377	1.181	14.1399			Amino acid	Branched Chain Amino Acids (pyruvate derived)	397	61-90-5	1680.2	132.102	C00123	LEU	6106
	243			methylsuccinate	LC/MS polar	15745		CPD-2461	10349			2.1005	1.4615	2.0528	2.9407			Amino acid	Branched Chain Amino Acids (pyruvate derived)	2051	498-21-5	2800	131.035		CPD-2461	10349
	244			N-acetylisoleucine	LC/MS neg	33967			2802421			1.3953	0.3819	1.088	2.2511			Amino acid	Branched Chain Amino Acids (pyruvate derived)	100001276	3077-46-1	2325	172.098			2802421
	245			N-acetylleucine	LC/MS neg	1587	C02710		70912			1.2688	0.2426	1.0432	1.2487			Amino acid	Branched Chain Amino Acids (pyruvate derived)	1082	1188-21-2	2400	172.098	C02710		70912
	246			N-acetylvaline	LC/MS neg	1591			66789			2.7717	0.4127	2.0313	1.1334			Amino acid	Branched Chain Amino Acids (pyruvate derived)	1084	96-81-1	1704	158.082			66789
	249			valine	LC/MS pos	1649	C00183	VAL	6287			1.5874	2.5465	1.8749	9.606			Amino acid	Branched Chain Amino Acids (pyruvate derived)	566	72-18-4	1042.1	118.086	C00183	VAL	6287
	250			2-isopropylmalate	LC/MS polar	15667	C02504	3-CARBOXY-3-HYDROXY-ISOCAPROATE	77			10.1086	0.1456	2.4706	4.592			Amino acid	Branched Chain Amino Acids (pyruvate derived)	100000409	3237-44-3	2605	175.061	C02504	3-CARBOXY-3-HYDROXY-ISOCAPROATE	77
	257			isovalerylcarnitine	LC/MS pos	34407			6426851			1	1	1	1			Amino acid	Branched Chain Amino Acids (pyruvate derived)	100001393	31023-24-2	2504.9	246.17			6426851
	264		Amines and polyamines	5-methylthioadenosine (MTA)	LC/MS pos	1419	C00170	5-METHYLTHIOADENOSINE	439176			0.0828	0.511	0.0828	9.6627			Amino acid	Amines and polyamines	212	2457-80-9	2444.9	298.097	C00170	5-METHYLTHIOADENOSINE	439176
	265			agmatine	LC/MS pos	15496	C00179	AGMATHINE	199			1.3371	2.4229	3.2725	20.4467			Amino acid	Amines and polyamines	100000103	2482-00-0	598.4	131.129	C00179	AGMATHINE	199
	266			putrescine	GC/MS	1408	C00134	PUTRESCINE	1045			0.987	3.5958	2.1768	30.229			Amino acid	Amines and polyamines	49	110-60-1	1705.8	174	C00134	PUTRESCINE	1045
	267			spermidine	LC/MS pos	485	C00315	SPERMIDINE	1102			0.8832	0.7031	1.8857	14.7604			Amino acid	Amines and polyamines	50	124-20-9	533.5	146.165	C00315	SPERMIDINE	1102
	271			feruloylputrescine	LC/MS pos	48518	C10497		5281796			0.1733	0.1733	0.3271	1.9307			Amino acid	Amines and polyamines	100006048	501-13-3	2470	265.155	C10497		5281796
	272			N-acetylputrescine	LC/MS pos	37496	C02714		122356			0.7539	5.5062	0.9502	5.2635			Amino acid	Amines and polyamines	192	18233-70-0	840	131.118	C02714		122356
	273			nicotianamine	LC/MS pos	43026	C05324		9882882			0.7463	0.5795	0.5795	5.4906			Amino acid	Amines and polyamines	100004035	34441-14-0	665	304.15	C05324		9882882
	274		Glutathione metabolism	5-oxoproline	LC/MS neg	1494	C01879	5-OXOPROLINE	7405			4.1731	1.0725	4.3003	3.6911			Amino acid	Glutathione metabolism	1021	98-79-3	738.5	128.035	C01879	5-OXOPROLINE	7405
	275			cysteine-glutathione disulfide	LC/MS pos	46734			4247235			0.633	2.967	1.3593	7.5797			Amino acid	Glutathione metabolism	100001437	13081-14-6	824	427.095			4247235
	276			gamma-glutamyl-2-aminobutyrate	LC/MS pos	37092						0.8253	0.8145	1.3503	0.8145			Amino acid	Glutathione metabolism	100001502		1580	233.113
	277			glutathione, oxidized (GSSG)	LC/MS pos	38783	C00127	GLUTATHIONE	65359			1.0472	3.971	1.7246	8.8959			Amino acid	Glutathione metabolism	448	103239-24-3	1512	307.083	C00127	GLUTATHIONE	65359
	278			glutathione, reduced (GSH)	LC/MS pos	2127	C00051	GLUTATHIONE	124886			9.6547	0.8201	7.7759	0.8166			Amino acid	Glutathione metabolism	496	70-18-8	1270	308.091	C00051	GLUTATHIONE	124886
	279			ophthalmate	LC/MS pos	34592			7018721			0.426	1.6398	1.0136	4.9845			Amino acid	Glutathione metabolism	100001311	495-27-2	1462	290.135			7018721
	280			S-methylglutathione	LC/MS pos	33944	C11347		3605667			0.8376	1.2027	1.0083	2.6028			Amino acid	Glutathione metabolism	100001259	2922-56-7	1600	322.107	C11347		3605667
	281			norophthalmate*	LC/MS pos	39251			5489007			0.7385	2.9021	2.4778	5.1115			Amino acid	Glutathione metabolism	100002287	1116-21-8	975	276.119			5489007
	283			4-hydroxy-nonenal-glutathione	LC/MS neg	48487						0.6085	0.4286	1.4125	3.251			Amino acid	Glutathione metabolism	100006240	99927-70-5	3319.2	462.192
	289	Carbohydrate	Glycolysis	fructose-6-phosphate	GC/MS	12021	C05345	FRUCTOSE-6P	69507			0.9898	1.3786	0.9891	1.167			Carbohydrate	Glycolysis	1232	103213-47-4	1994.9	315.1	C05345	FRUCTOSE-6P	69507
	290			glucose	LC/MS polar	48152	C00031	CPD-3607	79025			1.1851	1.607	1.3474	7.8545			Carbohydrate	Glycolysis	572	50-99-7	2342	225.062	C00031	CPD-3607	79025
	292			glucose 6-phosphate	LC/MS polar	31260	C00668	ALPHA-GLC-6-P	5958			1.2731	2.1062	1.5369	1.8352			Carbohydrate	Glycolysis	291	103192-55-8	4537	259.022	C00668	ALPHA-GLC-6-P	5958
	293			glucuronate	LC/MS polar	15443	C00191	GLUCURONATE	444791			1.098	1.0976	0.7534	1.4724			Carbohydrate	Glycolysis	100000257	207300-70-7	3233.3	193.035	C00191	GLUCURONATE	444791
	294			Isobar: fructose 1,6-diphosphate, glucose 1,6-diphosphate, myo-inositol 1,4 or 1,3-diphosphate	LC/MS neg	46896		FRUCTOSE-16-DIPHOSPHATE				0.6581	0.9208	0.7953	0.8263			Carbohydrate	Glycolysis	100002180		551	338.989		FRUCTOSE-16-DIPHOSPHATE
	295			lactate	LC/MS polar	527	C00186	L-LACTATE	612			1.0256	11.3156	0.9395	2.8062			Carbohydrate	Glycolysis	482	79-33-4	1468.8	89.0244	C00186	L-LACTATE	612
	299			pyruvate	LC/MS neg	42582	C00022	PYRUVATE	1060			2.2628	1.3213	2.2152	10.4321			Carbohydrate	Glycolysis	823	127-17-3	732.4	87.0088	C00022	PYRUVATE	1060
	302		TCA cycle	2-methylcitrate	LC/MS polar	37483	C02225		439681			1.2451	0.2762	1.2065	3.2419			Carbohydrate	TCA cycle	90	6061-96-7	4565.3	205.035	C02225		439681
	303			aconitate [cis or trans]	LC/MS neg	46173	C00417					3.6907	1.2734	3.8392	7.3314			Carbohydrate	TCA cycle	100001359		580	173.009	C00417
	304			alpha-ketoglutarate	LC/MS polar	528	C00026	2-ketoglutarate	51			21.9162	1.7214	11.2445	1.8512			Carbohydrate	TCA cycle	93	305-72-6;328-50-7;22202-68-2	2700	145.014	C00026	2-ketoglutarate	51
	306			citrate	LC/MS neg	1564	C00158	CIT	311			2.8959	0.792	2.9234	5.3207			Carbohydrate	TCA cycle	1124	77-92-9	582	191.02	C00158	CIT	311
	307			fumarate	LC/MS polar	1643	C00122	FUM	444972			1.8494	1.051	0.4868	5.2846			Carbohydrate	TCA cycle	330	100-17-8	3084	115.004	C00122	FUM	444972
	308			isocitrate	LC/MS polar	12110	C00311	threo-ds-iso-citrate	1198			1.017	0.1589	0.9389	3.0356			Carbohydrate	TCA cycle	1206	20226-99-7	4156.8	191.02	C00311	threo-ds-iso-citrate	1198
	309			malate	LC/MS polar	1303	C00149	MAL	525			1.8763	1.2265	0.711	3.445			Carbohydrate	TCA cycle	409	6915-15-7	3343.1	133.014	C00149	MAL	525
	313			succinate	LC/MS neg	1437	C00042	SUC	1110			1.546	5.5368	1.0427	3.2382			Carbohydrate	TCA cycle	252	110-15-6	603	117.019	C00042	SUC	1110
	326		Photorespiration	oxalate (ethanedioate)	LC/MS polar	20694	C00209	OXALATE	971			0.2463	0.1917	0.2409	0.6423			Carbohydrate	Photorespiration	100000841	144-62-7	3803	88.988	C00209	OXALATE	971
	330			glycerate	LC/MS polar	1572	C00258	GLYCERATE	752			2.7257	4.67	1.0376	12.1196			Carbohydrate	Photorespiration	1052	600-19-1	2070.4	105.019	C00258	GLYCERATE	752
	336		Amino sugar and nucleotide sugar	arabinose	GC/MS	575	C00216	D-ARABINOSE	66308			0.6395	1.5625	0.7944	0.4709			Carbohydrate	Amino sugar and nucleotide sugar	828	28697-53-2	1631.6	217	C00216	D-ARABINOSE	66308
	337			arabitol	GC/MS	38075	C01904		94154			11.2026	0.969	12.2808	0.7445			Carbohydrate	Amino sugar and nucleotide sugar	100000012	7643-75-6	1687.5	307.1	C01904		94154
	338			arabonate	GC/MS	37516	C00878		122045			3.3133	1.1081	2.8068	2.6853			Carbohydrate	Amino sugar and nucleotide sugar	100001937	7643-75-7	1736	292.1	C00878		122045
	339			erythritol	GC/MS	20699	C00503	2-C-METHYL-D-ERYTHRITOL-4-PHOSPHATE	222285			8.4334	1.1381	2.8992	1.3344			Carbohydrate	Amino sugar and nucleotide sugar	100000846	149-32-6	1517.5	217	C00503	2-C-METHYL-D-ERYTHRITOL-4-PHOSPHATE	222285
	340			erythronate*	LC/MS polar	42420			2781043			4.1626	1.5621	1.7048	14.3391			Carbohydrate	Amino sugar and nucleotide sugar	100001320	88759-55-1	2186	135.03			2781043
	345			glucosamine-6-phosphate	LC/MS polar	580	C00352	N-ACETYL-D-GLUCOSAMINE-6-P	439217			0.9491	1.4519	1.0986	1.2757			Carbohydrate	Amino sugar and nucleotide sugar	290	3616-42-0	4521.5	258.038	C00352	N-ACETYL-D-GLUCOSAMINE-6-P	439217
	349			N-acetylglucosamine	GC/MS	15095	C00140	N-acetyl-D-glucosamine	24139			1.9469	4.1361	2.9603	7.3886			Carbohydrate	Amino sugar and nucleotide sugar	100000281	7512-17-6	1903.3	245	C00140	N-acetyl-D-glucosamine	24139
	350			N-acetyl-glucosamine 1-phosphate	LC/MS polar	15741	C04256	N-ACETYL-D-GLUCOSAMINE-1-P	440364			0.2074	1.0585	0.8069	3.9719			Carbohydrate	Amino sugar and nucleotide sugar	1212	31281-59-1	4052	300.049	C04256	N-ACETYL-D-GLUCOSAMINE-1-P	440364
	351			N-acetylglucosamine 6-phosphate	LC/MS polar	15107	C00357	N-ACETYL-D-GLUCOSAMINE-6-P	439219			0.4241	0.4748	0.4241	1.4982			Carbohydrate	Amino sugar and nucleotide sugar	1213	102029-88-9	4114	300.049	C00357	N-ACETYL-D-GLUCOSAMINE-6-P	439219
	354			ribitol	LC/MS polar	15772	C00474		6912			5.1349	0.9024	13.9771	1.5486			Carbohydrate	Amino sugar and nucleotide sugar	100000406	488-81-3	1789.6	151.061	C00474		6912
	355			ribonate	LC/MS polar	27731	C01685		5460677			7.9101	1.3869	15.3085	0.9799			Carbohydrate	Amino sugar and nucleotide sugar	100001007	5336-08-03	2425	165.04	C01685		5460677
	356			ribose	LC/MS polar	1471	C00121	RIBOSE	5779			1.3012	1.8476	2.1057	19.5247			Carbohydrate	Amino sugar and nucleotide sugar	914	50-69-1	1508.2	195.051	C00121	RIBOSE	5779
	358			ribulose	GC/MS	35855	C00309	Ribuloses	151261			0.7799	0.5099	0.4379	2.8878			Carbohydrate	Amino sugar and nucleotide sugar	100000147	488-84-6	1662	306.1	C00309	Ribuloses	151261
	359			threitol	GC/MS	35854	C16884	CPD-6995	169019			4.0405	0.5955	1.7915	1.5712			Carbohydrate	Amino sugar and nucleotide sugar	100001419	2418-52-2	1513	217.1	C16884	CPD-6995	169019
	363			xylitol	GC/MS	4966	C00379	XYLITOL	6912			3.8943	1.1784	8.8012	1.3963			Carbohydrate	Amino sugar and nucleotide sugar	543	87-99-0	1677.6	307.2	C00379	XYLITOL	6912
	364			xylonate	GC/MS	35638	C05411		6602431			5.8159	0.8163	5.2984	2.3615			Carbohydrate	Amino sugar and nucleotide sugar	100001627	73686-31-7	1722	292	C05411		6602431
	365			xylose	GC/MS	15835	C00181	XYLOSE	135191			1.3619	1.1599	0.9647	2.5775			Carbohydrate	Amino sugar and nucleotide sugar	826	609-06-3	1723.9	204	C00181	XYLOSE	135191
	382		Inositol metabolism	inositol 1-phosphate (I1P)	GC/MS	1481	C04006	1-L-MYO-INOSITOL-1-P	440194			2.1546	2.3553	1.8765	1.3849			Carbohydrate	Inositol metabolism	370	573-35-3;106032-59-1	2057.8	318.1	C04006	1-L-MYO-INOSITOL-1-P	440194
	383			inositol 2-phosphate (I2P)	GC/MS	27725	C01177	CPD-6746				0.6435	1.0691	0.7265	2.9724			Carbohydrate	Inositol metabolism	100001004		2072.9	318.1	C01177	CPD-6746
	385			myo-inositol	LC/MS polar	1124	C00137	MYO-INOSITOL	892			1.9309	3.2447	2.3715	1.8502			Carbohydrate	Inositol metabolism	363	87-89-8	3506.3	225.062	C00137	MYO-INOSITOL	892
	397		Sucrose, glucose,fructose metabolism	1-kestose	LC/MS neg	22012	C03661	1-KESTOTRIOSE	440080			1.0551	2.1928	1.0263	2.1654			Carbohydrate	Sucrose, glucose,fructose metabolism	100000980	470-69-9	1054	503.162	C03661	1-KESTOTRIOSE	440080
	398			3-deoxyoctulosonate	LC/MS polar	43805		KDO	4636210			1.2897	1.0027	0.5421	2.0099			Carbohydrate	Sucrose, glucose,fructose metabolism	100000095	103404-70-2	2706.7	237.062		KDO	4636210
	403			fructose	LC/MS polar	48195	C00095	Fructose	5984			1.7499	2.3737	1.6892	13.8321			Carbohydrate	Sucrose, glucose,fructose metabolism	878	57-48-7	2022.2	225.062	C00095	Fructose	5984
	405			galactinol	LC/MS polar	34706	C01235	CPD-458	439451			12.8676	8.553	8.3774	0.2207			Carbohydrate	Sucrose, glucose,fructose metabolism	100000908	16908-86-4	4656	341.109	C01235	CPD-458	439451
	406			galactitol (dulcitol)	GC/MS	1117	C01697		11850			1.5833	3.4197	2.7515	3.5004			Carbohydrate	Sucrose, glucose,fructose metabolism	1003	608-66-2	1849.2	319.1	C01697		11850
	407			galactonate	LC/MS polar	27719	C00880		128869			3.2379	1.2061	3.6371	0.8861			Carbohydrate	Sucrose, glucose,fructose metabolism	100001026	299-28-5	3085	195.051	C00880		128869
	408			galactose	GC/MS	12055	C01582	L-GALACTOSE	3037556			2.6957	2.0476	1.9693	1.6428			Carbohydrate	Sucrose, glucose,fructose metabolism	287	59-23-4	1793.8	203.9	C01582	L-GALACTOSE	3037556
	421			maltose	LC/MS polar	15586	C00208	MALTOSE	10991489			0.4579	0.8079	0.6899	0.5575			Carbohydrate	Sucrose, glucose,fructose metabolism	913	6363-53-7	3329.4	387.114	C00208	MALTOSE	10991489
	426			mannitol	GC/MS	15335	C00392	MANNITOL	6251			1.647	2.5109	2.0116	1.8034			Carbohydrate	Sucrose, glucose,fructose metabolism	100000277	69-65-8	1839	319.1	C00392	MANNITOL	6251
	428			mannose	LC/MS polar	584	C00159	L-mannose	18950			0.7293	2.8309	0.2015	0.143			Carbohydrate	Sucrose, glucose,fructose metabolism	803	3458-28-4	2200	179.056	C00159	L-mannose	18950
	430			mannose-6-phosphate	GC/MS	1470	C00275	MANNOSE-6P	439198			1.0902	1.0355	1.0708	1.8699			Carbohydrate	Sucrose, glucose,fructose metabolism	294	70442-25-0;104872-94-8	2035.9	387.2	C00275	MANNOSE-6P	439198
	438			raffinose	LC/MS neg	586	C00492	CPD-1099	10542			6.9553	4.5028	5.894	0.1161			Carbohydrate	Sucrose, glucose,fructose metabolism	879	17629-30-0	978.3	503.162	C00492	CPD-1099	10542
	441			sorbitol	GC/MS	15053	C00794	SORBITOL	5780			9.6441	1.3095	9.7424	5.0299			Carbohydrate	Sucrose, glucose,fructose metabolism	506	6706-59-8	1843	319.1	C00794	SORBITOL	5780
	444			stachyose	LC/MS polar	15960	C01613	CPD-170	439531			15.2395	17.8091	10.5441	0.8971			Carbohydrate	Sucrose, glucose,fructose metabolism	934	10094-58-3	5280	665.215	C01613	CPD-170	439531
	445			sucrose	LC/MS polar	1519	C00089	SUCROSE	5988			4.8695	4.4948	6.5532	0.2741			Carbohydrate	Sucrose, glucose,fructose metabolism	935	57-50-1	3092	387.114	C00089	SUCROSE	5988
	452			verbascose	LC/MS neg	37132	C08252	CPD-8065	441434			0.2	0.4425	0.339	2.5785			Carbohydrate	Sucrose, glucose,fructose metabolism	100001864	546-62-3	935	827.267	C08252	CPD-8065	441434
	454			1,1-kestotetraose	LC/MS neg	39796		NYSTOSE	166775			0.5417	0.9985	0.5632	1.0689			Carbohydrate	Sucrose, glucose,fructose metabolism	100003047	13133-07-8	1381.3	665.215		NYSTOSE	166775
	467			methyl glucopyranoside (alpha + beta)	LC/MS pos	46144						1.8604	0.9695	1.9414	0.7478			Carbohydrate	Sucrose, glucose,fructose metabolism	100005864		1090	212.113
	469			gluconate	LC/MS polar	587	C00257	GLUCONATE	10690			7.9386	1.0348	5.6871	4.4785			Carbohydrate	Sucrose, glucose,fructose metabolism	338	527-07-1	2922	195.051	C00257	GLUCONATE	10690
	485	Lipids	Free fatty acid	2-hydroxypalmitate	LC/MS neg	35675			92836			1.0695	1.2013	2.4626	1.6478			Lipids	Free fatty acid	100001579	764-67-0	5511.2	271.228			92836
	486			2-hydroxystearate	LC/MS neg	17945	C03045		69417			1.2102	1.2955	1.6493	0.6269			Lipids	Free fatty acid	1239	629-22-1	5695	299.259	C03045		69417
	490			3-hydroxyoctanoate	LC/MS neg	22001			26613			1.6051	1.0574	1.7252	3.102			Lipids	Free fatty acid	100000773	88930-08-9	3446	159.103			26613
	497			8-hydroxyoctanoate	LC/MS neg	21239			69820			1.5473	1.6948	1.9613	3.8416			Lipids	Free fatty acid	100000956	764-89-6	2300.4	159.103			69820
	499			arachidate (20:0)	LC/MS neg	1118	C06425	ARACHIDIC_ACID	10467			1.6565	2.4433	2.8111	1.6755			Lipids	Free fatty acid	893	506-30-9	6295	311.296	C06425	ARACHIDIC_ACID	10467
	504			caproate (6:0)	LC/MS neg	32489	C01585		8892			8.4189	4.8865	10.0415	2.3968			Lipids	Free fatty acid	926	142-62-1	2713.7	115.076	C01585		8892
	505			caprylate (8:0)	LC/MS neg	32492	C06423	CPD-195	379			1.0809	0.9126	1.5188	1.0019			Lipids	Free fatty acid	932	124-07-2	4362	143.108	C06423	CPD-195	379
	507			cis-vaccenate (18:1n7)	GC/MS	33970	C08367	CPD-9247	5282761			1.9382	2.7521	2.1188	3.6805			Lipids	Free fatty acid	100001228	506-17-2	1987	339.3	C08367	CPD-9247	5282761
	508			dihomo-linoleate (20:2n6)	LC/MS neg	17805	C16525		6439848			1.7272	6.0087	4.0654	23.3878			Lipids	Free fatty acid	1231	2091-39-6	5730	307.264	C16525		6439848
	509			dihomo-linolenate (20:3n3 or n6)	LC/MS neg	35718	C03242	CPD-8120	5280581			0.9579	0.9579	0.9579	1.3325			Lipids	Free fatty acid	100001739	17046-59-2	5596	305.249	C03242	CPD-8120	5280581
	510			docosadienoate (22:2n6)	LC/MS neg	32415	C16533		5282807			0.8688	3.6276	1.9561	25.8192			Lipids	Free fatty acid	100001182	7370-49-2	6034	335.296	C16533		5282807
	515			eicosenoate (20:1)	LC/MS neg	33587		CPD-12189	5282768			2.0098	4.0032	4.858	4.0106			Lipids	Free fatty acid	100001335		5950	309.28		CPD-12189	5282768
	516			erucate (22:1n9)	LC/MS neg	1552	C08316		5281116			1.9621	4.5072	5.9439	4.8728			Lipids	Free fatty acid	1087	112-86-7	6355.6	337.311	C08316		5281116
	523			isovalerate	LC/MS neg	44656	C08262		10430			0.6823	0.6823	0.6823	1.1843			Lipids	Free fatty acid	100000708	503-74-2	1564	101.061	C08262		10430
	527			linoleate (18:2n6)	LC/MS neg	1105	C01595	LINOLEIC_ACID	5280450			1.2096	3.4923	1.3659	6.8169			Lipids	Free fatty acid	180	60-33-3	5535	279.233	C01595	LINOLEIC_ACID	5280450
	528			linolenate [alpha or gamma; (18:3n3 or 6)]	LC/MS neg	34035	C06426	CPD-8117	5280934			1.2917	5.1167	2.0136	16.5676			Lipids	Free fatty acid	100001337		5450	277.217	C06426	CPD-8117	5280934
	537			oleate (18:1n9)	GC/MS	1359	C00712	OLEATE-CPD	445639			1.9651	3.2885	1.8437	4.4822			Lipids	Free fatty acid	442	112-80-1	1984.4	339.2	C00712	OLEATE-CPD	445639
	539			palmitate (16:0)	LC/MS neg	1336	C00249	PALMITATE	985			1.8414	2.1793	2.4032	1.9412			Lipids	Free fatty acid	424	57-10-3	5618	255.233	C00249	PALMITATE	985
	558			alpha-hydroxycaproate	LC/MS neg	37073			99824			1.6284	0.7654	1.424	0.6728			Lipids	Free fatty acid	100001723	6064-63-7	1920	131.071			99824
	562			2-hydroxyoctanoate	LC/MS neg	22036			94180			0.8869	1.0175	0.909	1.2018			Lipids	Free fatty acid	100000743	617-73-2	3736.8	159.103			94180
	573		Fatty acid amide	linoleamide (18:2n6)	LC/MS neg	32455			6435901			0.8329	1.188	1.4302	0.7122			Lipids	Fatty acid amide	1492	3999-01-07	6205	278.249			6435901
	574			oleic ethanolamide	LC/MS neg	38102			5283454			2.0515	1.3492	3.0608	0.3682			Lipids	Fatty acid amide	1137	11-58-0;111-58-0	6900	324.291			5283454
	575			palmitoyl ethanolamide	LC/MS neg	38165	C16512		4671			1.7046	1.482	2.6185	1.1866			Lipids	Fatty acid amide	1489	544-31-0	6760	298.275	C16512		4671
	582		Oxylipins	13-HODE + 9-HODE	LC/MS neg	37752			43013			4.1313	5.5372	4.97	2.1683			Lipids	Oxylipins	100002196		5275	295.228			43013
	585			12,13-DiHOME	LC/MS neg	38395	C14829	CPD-13086	10236635			2.6054	3.6063	2.4853	4.8613			Lipids	Oxylipins	62	263399-35-5	5137	313.238	C14829	CPD-13086	10236635
	586			9,10-DiHOME	LC/MS neg	38399	C14828		9966640			3.3866	2.7171	2.2793	1.8791			Lipids	Oxylipins	179	263399-34-4	5180	313.238	C14828		9966640
	596			13-HOTrE	LC/MS pos	46109						1.4401	2.1271	1.3981	2.7162			Lipids	Oxylipins	100002836	74784-20-6	5365	277.216
	607		Glycerolipids	1-linoleoylglycerol (18:2)	LC/MS neg	27447			5283469			1.3679	10.326	4.2768	0.8943			Lipids	Glycerolipids	100001040	2277-28-3	6477	279.233			5283469
	609			1-oleoylglycerol (18:1)	LC/MS neg	21184			5283468			1.8805	6.6938	4.7014	0.7408			Lipids	Glycerolipids	100000924	111-03-5	6794	281.249			5283468
	610			1-palmitoylglycerol (16:0)	LC/MS neg	21127			14900			0.6501	0.935	1.1735	0.8853			Lipids	Glycerolipids	100000827	542-44-9	6400	255.233			14900
	615			2-linoleoylglycerol (18:2)	LC/MS neg	32506			5365676			2.0756	13.3878	8.7585	1.158			Lipids	Glycerolipids	100000987	3443-82-1	6250	279.233			5365676
	617			2-oleoylglycerol (18:1)	LC/MS neg	21232			5319879			4.4389	13.8065	14.7171	0.9849			Lipids	Glycerolipids	100000943	3443-84-3	6950	281.249			5319879
	626			1-linolenoylglycerol (18:3)	LC/MS neg	34393			53480978			1.3214	7.555	4.5663	0.899			Lipids	Glycerolipids	100001435		6214	277.217			53480978
	628			glycerol	LC/MS neg	15122	C00116	GLYCEROL	753			4.7698	2.1892	1.902	6.6451			Lipids	Glycerolipids	1254	56-81-5	758	91.0401	C00116	GLYCEROL	753
	629			1-oleoyl-GPG (18:1)*	LC/MS neg	45968						1.6534	2.1361	1.7535	0.1642			Lipids	Glycerolipids	100005716		5610	509.288
	633			glycerophosphoglycerol	LC/MS polar	48857	C03274		439964			1.4691	2.259	1.8579	7.595			Lipids	Glycerolipids	100001619		2430	245.043	C03274		439964
	635			1-palmitoyl-2-oleoyl-GPG (16:0/18:1)	LC/MS polar	52448			5283509			1.1485	1.05	0.5723	0.4541			Lipids	Glycerolipids	100000641		745	747.519			5283509
	639		Phospholipids	1-linoleoyl-GPC (18:2)	LC/MS pos	34419	C04100		11988421			1.1987	1.1689	1.7517	0.107			Lipids	Phospholipids	100001395		5575.9	520.34	C04100		11988421
	640			1-linoleoyl-GPE (18:2)*	LC/MS neg	32635			52925130			1.1039	1.7904	1.1355	0.0365			Lipids	Phospholipids	100001570		5900	476.278			52925130
	641			1-linoleoyl-GPI (18:2)*	LC/MS neg	36594						6.745	7.9092	12.1867	0.5551			Lipids	Phospholipids	100001778		5494	595.289
	644			1-oleoyl-GPC (18:1)	LC/MS pos	48258			16081932			1.3001	1.0713	1.608	0.2439			Lipids	Phospholipids	100001272	19420-56-5	5700	522.355			16081932
	645			1-oleoyl-GPE (18:1)	LC/MS neg	35628			9547071			1.5236	1.5275	1.2868	0.1212			Lipids	Phospholipids	100001569	89576-29-4	6125.1	478.294			9547071
	646			1-oleoyl-GPI (18:1)*	LC/MS neg	36602						0.8701	1.115	1.2867	0.4221			Lipids	Phospholipids	100001777		5599	597.305
	648			1-palmitoyl-GPA (16:0)	LC/MS neg	34428	C04036		6419701			1.5158	2.7888	3.5151	0.7765			Lipids	Phospholipids	100001445	17618-08-5	5600	409.236	C04036		6419701
	649			1-palmitoyl-GPC (16:0)	LC/MS pos	33955		2-Acylglycero-Phosphocholines	86554			1.1129	1.0067	2.1235	0.2357			Lipids	Phospholipids	100001263	17364-16-8	5670	496.34		2-Acylglycero-Phosphocholines	86554
	650			1-palmitoyl-GPE (16:0)	LC/MS neg	35631		2-Lysophosphatidylcholines	9547069			0.9671	0.9577	1.0507	0.0921			Lipids	Phospholipids	100001567		6057.2	452.278		2-Lysophosphatidylcholines	9547069
	651			1-palmitoyl-GPI (16:0)*	LC/MS neg	35305						2.7112	0.7876	2.3913	0.1453			Lipids	Phospholipids	100001655		5564	571.289
	652			1-stearoyl-GPC (18:0)	LC/MS neg	33961			497299			0.2311	0.2285	0.2343	0.1309			Lipids	Phospholipids	100001271	19420-57-6	6870	598.373			497299
	659			2-palmitoyl-GPC (16:0)*	LC/MS pos	35253			15061532			1.3529	0.7998	5.2361	0.3561			Lipids	Phospholipids	100001562		5610	496.34			15061532
	663			glycerol 3-phosphate	LC/MS polar	43847	C00093	GLYCEROL-3P	754			1.3972	3.0661	1.432	13.0172			Lipids	Phospholipids	100000258	29849-82-9	3938.7	171.006	C00093	GLYCEROL-3P	754
	664			glycerophosphoethanolamine	LC/MS polar	37455	C01233		123874			2.027	2.9276	1.9627	5.2949			Lipids	Phospholipids	100001620	33049-08-0	3075	214.049	C01233		123874
	665			glycerophosphorylcholine (GPC)	LC/MS pos	15990	C00670	SN-3-GLYCEROPHOSPHOCHOLINE	71920			7.3199	7.8466	8.594	0.5721			Lipids	Phospholipids	100000269	28319-77-9	709.9	258.11	C00670	SN-3-GLYCEROPHOSPHOCHOLINE	71920
	672			phosphoethanolamine	LC/MS neg	1600	C00346	PHOSPHORYL-ETHANOLAMINE	1015			3.3957	3.9559	3.8398	1.6255			Lipids	Phospholipids	1026	1071-23-4	638	140.012	C00346	PHOSPHORYL-ETHANOLAMINE	1015
	684			1-linolenoyl-GPC (18:3)*	LC/MS pos	45951						1.1224	0.6641	1.2856	0.262			Lipids	Phospholipids	100005350		5506	518.324
	691			1-palmitoyl-GPG (16:0)*	LC/MS neg	45970			3300276			0.8465	1.1008	1.5289	0.054			Lipids	Phospholipids	100005717		5570	483.273			3300276
	695			1-linoleoyl-GPS (18:2)*	LC/MS neg	43676						3.1196	5.53	3.8517	0.1083			Lipids	Phospholipids	100004606		5500	520.268
	706			1-oleoyl-GPA (18:1)	LC/MS neg	36812			5497152			2.3096	7.6353	4.4155	0.1927			Lipids	Phospholipids	100001671	325465-93-8	5615	435.252			5497152
	708			glycerophosphoinositol*	LC/MS polar	47155						3.2606	1.9557	4.382	6.9259			Lipids	Phospholipids	100001621	16824-65-0	3850	333.059
	723			1-palmitoyl-2-linoleoyl-GPC (16:0/18:2)*	LC/MS polar	52460			5287971			1.7948	1.523	1.4185	0.2971			Lipids	Phospholipids	1537	40811-94-7	870	802.56			5287971
	724			1-palmitoyl-2-linoleoyl-GPE (16:0/18:2)	LC/MS polar	42449			9546747			3.2513	2.1921	2.2936	0.7407			Lipids	Phospholipids	100001870		762	714.508			9546747
	725			1-palmitoyl-2-linoleoyl-GPI (16:0/18:2)	LC/MS polar	52450						2.7974	2.0064	2.8206	1.7525			Lipids	Phospholipids	1528		910	833.518
	728			1-palmitoyl-2-oleoyl-GPE (16:0/18:1)	LC/MS polar	19263			5283496			0.2732	0.2773	0.1927	0.1412			Lipids	Phospholipids	1526	26662-94-2	765	716.524			5283496
	729			1-palmitoyl-2-oleoyl-GPC (16:0/18:1)*	LC/MS polar	52461			6436017			1.3804	1.0971	0.9096	0.5878			Lipids	Choline metabolism	1539	26853-31-6;26853-31-6	853	804.576			6436017
	731		Choline metabolism	choline	LC/MS pos	15506	C00114	CHOLINE	305			1.3627	1.5995	1.3179	2.0072			Lipids	Choline metabolism	1256	67-48-1	675	104.107	C00114	CHOLINE	305
	732			choline phosphate	LC/MS pos	34396	C00588	PHOSPHORYL-CHOLINE	1014			1.8225	1.3651	1.4706	2.6913			Lipids	Choline metabolism	267	72556-74-2	692.5	184.073	C00588	PHOSPHORYL-CHOLINE	1014
	733			ethanolamine	GC/MS	1497	C00189	ETHANOL-AMINE	700			2.3908	6.6748	4.6235	9.4794			Lipids	Choline metabolism	420	141-43-5	1304	174.1	C00189	ETHANOL-AMINE	700
	743		Sterols	3-hydroxy-3-methylglutarate	LC/MS polar	531	C03761		1662			4.9719	1.0799	2.2388	1.4128			Lipids	Sterols	112	503-49-1	2700	161.046	C03761		1662
	744			beta-sitosterol	GC/MS	27414	C01753	CPD-4143	222284			2.3081	1.9832	1.9949	2.5631			Lipids	Sterols	100001033	83-46-5	2380.8	357.4	C01753	CPD-4143	222284
	747			campesterol	GC/MS	39511	C01789	CPD-707	173183			1.3848	1.1788	1.106	1.5378			Lipids	Sterols	100001269	474-62-4	2353	343.4	C01789	CPD-707	173183
	759		Cutin and cuticular	3-hydroxybutyrate (BHBA)	LC/MS polar	542	C01089	Hydroxy-Butyrates	441			0.7189	0.8095	0.9157	4.035			Lipids	Cutin and cuticular	254	625-72-9	1443.3	103.04	C01089	Hydroxy-Butyrates	441
	762		Carnitine metabolism	acetylcarnitine	LC/MS pos	32198	C02571		1			1.048	1.7252	1.5784	1.9945			Lipids	Carnitine metabolism	100000802	5080-50-2	1166.9	204.123	C02571		1
	799		Fatty acid, Dicarboxylate	dimethylmalonic acid	LC/MS polar	42978			11686			2.5316	1.2541	1.9339	2.0481			Lipids	Fatty acid, Dicarboxylate	100004251	595-46-0	2702	131.035			11686
	804			azelate (nonanedioate)	LC/MS neg	18362	C08261		2266			1.9289	2.703	2.064	4.7761			Lipids	Fatty acid, Dicarboxylate	2029	123-99-9	1276	187.098	C08261		2266
	806			dodecanedioate	LC/MS neg	32388	C02678		12736			17.0213	28.5725	21.1261	2.3262			Lipids	Fatty acid, Dicarboxylate	100001102	693-23-2	2990	229.145	C02678		12736
	807			malonate	LC/MS polar	15872	C00383	MALONATE	867			4.245	0.9497	1.9469	2.4824			Lipids	Fatty acid, Dicarboxylate	818	141-82-2;26522-22-85-0	3447	103.004	C00383	MALONATE	867
	808			pimelate (heptanedioate)	LC/MS polar	15704	C02656	CPD-205	385			1.2266	0.5665	0.9264	1.8289			Lipids	Fatty acid, Dicarboxylate	100000101	111-16-0	2745	159.066	C02656	CPD-205	385
	809			sebacate (decanedioate)	LC/MS neg	32398	C08277		5192			1.8687	2.1014	2.7206	5.7243			Lipids	Fatty acid, Dicarboxylate	100001211	111-20-6	1788	201.113	C08277		5192
	810			suberate (octanedioate)	LC/MS polar	15730	C08278	CPD0-1264	10457			1.7229	1.2685	1.7741	1.5527			Lipids	Fatty acid, Dicarboxylate	100000016	505-48-6	2577.6	173.082	C08278	CPD0-1264	10457
	812			undecanedioate	LC/MS neg	42395			15816			4.1553	3.004	4.2225	1.468			Lipids	Fatty acid, Dicarboxylate	100001617	1852-04-6	2440	215.129			15816
	816			glutarate (pentanedioate)	LC/MS polar	396	C00489	GLUTARATE	743			2.9147	0.8787	1.0284	1.4799			Lipids	Fatty acid, Dicarboxylate	339	110-94-1	2900	131.035	C00489	GLUTARATE	743
	817			2-hydroxyglutarate	LC/MS polar	37253	C02630	CPD-381	43			5.4514	0.6203	6.2254	2.6845			Lipids	Fatty acid, Dicarboxylate	100002070	40951-21-1	3352.8	147.03	C02630	CPD-381	43
	820			ethylmalonate	LC/MS polar	15765			11756			1.5388	0.4209	1.324	2.1534			Lipids	Fatty acid, Dicarboxylate	2054	601-75-2	2785	131.035			11756
	828	Cofactors, Prosthetic Groups, Electron Carriers	CoA metabolism	pantothenate	LC/MS pos	1508	C00864	PANTOTHENATE	6613			1.56	0.8111	1.4051	1.771			Cofactors, Prosthetic Groups, Electron Carriers	CoA metabolism	1024	137-08-6	2212.4	220.118	C00864	PANTOTHENATE	6613
	833		Nicotinate and nicotinamide metabolism	nicotinamide	LC/MS pos	594	C00153	NIACINAMIDE	936			1.2929	2.615	1.9472	24.1651			Cofactors, Prosthetic Groups, Electron Carriers	Nicotinate and nicotinamide metabolism	432	98-92-0	1271.1	123.055	C00153	NIACINAMIDE	936
	834			nicotinamide adenine dinucleotide (NAD+)	LC/MS neg	5278	C00003	NAD	5893			0.8393	1.8038	0.714	1.1496			Cofactors, Prosthetic Groups, Electron Carriers	Nicotinate and nicotinamide metabolism	1310	53-84-9	1434	662.102	C00003	NAD	5893
	838			nicotinamide ribonucleotide (NMN)	LC/MS pos	22152	C00455	NICOTINAMIDE_NUCLEOTIDE	14180			1.5629	3.2866	1.6564	4.2098			Cofactors, Prosthetic Groups, Electron Carriers	Nicotinate and nicotinamide metabolism	1312	1094-61-7	893.2	335.064	C00455	NICOTINAMIDE_NUCLEOTIDE	14180
	839			nicotinamide riboside	LC/MS pos	33013	C03150	NICOTINAMIDE_RIBOSE	439924			0.4519	0.4519	0.4519	1.005			Cofactors, Prosthetic Groups, Electron Carriers	Nicotinate and nicotinamide metabolism	100001310	1341-23-7	930	255.098	C03150	NICOTINAMIDE_RIBOSE	439924
	840			nicotinate	LC/MS pos	1504	C00253	NIACINE	938			1.0596	0.5972	0.9334	1.4788			Cofactors, Prosthetic Groups, Electron Carriers	Nicotinate and nicotinamide metabolism	567	59-67-6	1238	124.039	C00253	NIACINE	938
	842			nicotinate ribonucleoside	LC/MS pos	33471	C05841	NICOTINAMIDE_RIBOSE	161234			1.0248	1.3249	1.5332	9.5204			Cofactors, Prosthetic Groups, Electron Carriers	Nicotinate and nicotinamide metabolism	100001316	2625-49-2	1085	256.082	C05841	NICOTINAMIDE_RIBOSE	161234
	843			trigonelline (N'-methylnicotinate)	LC/MS pos	32401	C01004	METHYLNICOTINATE	5570			2.2247	1.7448	2.1508	1.2683			Cofactors, Prosthetic Groups, Electron Carriers	Nicotinate and nicotinamide metabolism	100001092	535-83-1	771.8	138.055	C01004	METHYLNICOTINATE	5570
	857		Oxidative phosphorylation	methylphosphate	LC/MS polar	37070			13130			1.3029	1.4278	1.5434	2.3266			Cofactors, Prosthetic Groups, Electron Carriers	Oxidative phosphorylation	100001805	7023-27-0	3760.1	110.985			13130
	858			phosphate	LC/MS neg	42109	C00009	Pi	1061			1.0026	1.1688	1.2329	2.0525			Cofactors, Prosthetic Groups, Electron Carriers	Oxidative phosphorylation	461	7664-38-2	608	96.9696	C00009	Pi	1061
	861		Carnitine metabolism	carnitine	LC/MS pos	15500	C00318	DL-CARNITINE	10917			2.4335	0.8818	2.4456	0.6493			Cofactors, Prosthetic Groups, Electron Carriers	Carnitine metabolism	100000007	461-05-2	688.9	162.112	C00318	DL-CARNITINE	10917
	863		Riboflavin and FAD metabolism	flavin adenine dinucleotide (FAD)	LC/MS neg	2134	C00016	FAD	643975			1.0514	0.9096	0.9969	0.9503			Cofactors, Prosthetic Groups, Electron Carriers	Riboflavin and FAD metabolism	327	146-14-5;84366-81-4	2425	784.15	C00016	FAD	643975
	864			riboflavin (Vitamin B2)	LC/MS pos	1827	C00255	RIBOFLAVIN	493570			0.5352	0.2456	1.0098	3.8791			Cofactors, Prosthetic Groups, Electron Carriers	Riboflavin and FAD metabolism	500	83-88-5	3098.3	377.146	C00255	RIBOFLAVIN	493570
	865			flavin mononucleotide (FMN)	LC/MS neg	15797	C00061	FMN	710			0.8529	0.8333	1.2366	1.5602			Cofactors, Prosthetic Groups, Electron Carriers	Riboflavin and FAD metabolism	100000251	130-40-5	2390	455.097	C00061	FMN	710
	870		Ascorbate metabolism	dehydroascorbate	LC/MS polar	1659	C05422	L-DEHYDRO-ASCORBATE	835			0.134	0.6908	0.134	6.1872			Cofactors, Prosthetic Groups, Electron Carriers	Ascorbate metabolism	301	490-83-5	1130	173.009	C05422	L-DEHYDRO-ASCORBATE	835
	873			glucarate (saccharate)	GC/MS	1476	C00818	D-GLUCARATE	33037			9.1481	0.2854	1.3239	1.5044			Cofactors, Prosthetic Groups, Electron Carriers	Ascorbate metabolism	1020	5793-88-4	1885.8	333.1	C00818	D-GLUCARATE	33037
	876			threonate	LC/MS polar	27738	C01620	L-THREONATE	151152			2.7484	3.975	1.0013	17.2939			Cofactors, Prosthetic Groups, Electron Carriers	Ascorbate metabolism	100001022	70753-61-6	2384	135.03	C01620	L-THREONATE	151152
	877			gulonic acid*	LC/MS polar	46957			9794176			6.6368	1.3907	3.7233	3.4493			Cofactors, Prosthetic Groups, Electron Carriers	Ascorbate metabolism	100001586	20246-53-1	2750	195.051			9794176
	884		Thiamine metabolism	thiamin (Vitamin B1)	LC/MS neg	5341	C00378	THIAMINE	1130			2.4803	2.6328	1.9993	2.0639			Cofactors, Prosthetic Groups, Electron Carriers	Thiamine metabolism	873	59-43-8	1726	263.097	C00378	THIAMINE	1130
	885		Tocopherol metabolism	alpha-tocopherol	GC/MS	1561	C02477	ALPHA-TOCOPHEROL	14985			0.7247	1.3602	0.8851	1.3347			Cofactors, Prosthetic Groups, Electron Carriers	Tocopherol metabolism	1105	59-02-9;10191-41-0	2305.4	502.5	C02477	ALPHA-TOCOPHEROL	14985
	887			beta-tocopherol	GC/MS	35702	C14152	BETA-TOCOPHEROL	6857447			0.6467	1.117	0.9156	5.4089			Cofactors, Prosthetic Groups, Electron Carriers	Tocopherol metabolism	100001641	148-03-8	2260	488.3	C14152	BETA-TOCOPHEROL	6857447
	893		Vitamin B metabolism (B6 or B12)	pyridoxal	LC/MS pos	1651	C00250	PYRIDOXAL	1050			1.1107	1.7662	1.0426	16.811			Cofactors, Prosthetic Groups, Electron Carriers	Vitamin B metabolism (B6 or B12)	491	65-22-5	1203	168.066	C00250	PYRIDOXAL	1050
	896			pyridoxate	LC/MS neg	31555	C00847		6723			5.2217	1.0269	3.7421	1.4036			Cofactors, Prosthetic Groups, Electron Carriers	Vitamin B metabolism (B6 or B12)	100001121	82-82-6	2185	182.046	C00847		6723
	897			pyridoxine (Vitamin B6)	LC/MS pos	608	C00314	PYRIDOXINE	1054			1.9367	1.1873	1.5569	1.5451			Cofactors, Prosthetic Groups, Electron Carriers	Vitamin B metabolism (B6 or B12)	936	58-56-0	1417	170.081	C00314	PYRIDOXINE	1054
	908	Nucleotide	Purine metabolism	1-methyladenine	LC/MS pos	1527	C02216		78821			0.9868	1.5765	2.7237	1.4558			Nucleotide	Purine metabolism	54	5142-22-3	940	150.077	C02216		78821
	910			2'-deoxyadenosine	LC/MS pos	1553	C00559	DEOXYADENOSINE	13730			4.7877	1.784	4.3732	4.2684			Nucleotide	Purine metabolism	211	16373-93-6	1643	252.109	C00559	DEOXYADENOSINE	13730
	911			2'-deoxyguanosine	LC/MS neg	1411	C00330	DEOXYGUANOSINE	187790			4.8476	1.4982	4.5379	5.5619			Nucleotide	Purine metabolism	348	961-07-9	1751	266.089	C00330	DEOXYGUANOSINE	187790
	913			2'-deoxyinosine	LC/MS neg	15076	C05512		65058			1.3657	0.753	0.3866	6.0988			Nucleotide	Purine metabolism	100000135	890-38-0	1688	251.079	C05512		65058
	915			7-methylguanine	LC/MS pos	35114	C02242		11361			2.0316	5.6575	1.6217	0.6304			Nucleotide	Purine metabolism	100001456	578-76-7	1395.6	166.072	C02242		11361
	916			7-methylguanosine	LC/MS pos	31580		CPD0-1041				0.9594	0.9031	0.9929	7.9054			Nucleotide	Purine metabolism	100001118	20241-86-4	1475	298.115		CPD0-1041
	918			adenine	LC/MS pos	554	C00147	ADENINE	190			1.1494	1.1123	1.891	14.095			Nucleotide	Purine metabolism	880	73-24-5	1002	136.062	C00147	ADENINE	190
	919			adenosine	LC/MS pos	555	C00212	ADENOSINE	60961			1.8977	2.1032	1.9162	0.9229			Nucleotide	Purine metabolism	798	58-61-7	1625.3	268.104	C00212	ADENOSINE	60961
	920			adenosine 2'-monophosphate (2'-AMP)	LC/MS neg	36815	C00946	CPD-3705	94136			1.8926	1.5985	1.7202	3.6462			Nucleotide	Purine metabolism	100001694	130-49-4	1497.7	346.056	C00946	CPD-3705	94136
	922			adenosine 3'-monophosphate (3'-AMP)	LC/MS neg	35142	C01367	CPD-3706	41211			0.7867	0.4418	1.696	1.0164			Nucleotide	Purine metabolism	100001449	84-21-9	1245	346.056	C01367	CPD-3706	41211
	924			adenosine 5'-monophosphate (AMP)	LC/MS pos	32342	C00020	AMP	6083			1.1858	1.1888	0.9266	0.217			Nucleotide	Purine metabolism	209	149022-20-8	1208	348.07	C00020	AMP	6083
	925			adenosine-2',3'-cyclic monophosphate	LC/MS neg	37467	C02353		2024			1.1918	1.1026	1.6457	28.387			Nucleotide	Purine metabolism	72	37063-35-7	1793	328.045	C02353		2024
	926			N6-carbamoylthreonyladenosine	LC/MS neg	35157			161466			1.0084	1.1574	1.3516	4.3627			Nucleotide	Purine metabolism	100001415	24719-82-2	2164	411.127			161466
	928			allantoic acid	LC/MS polar	33434	C00499	ALLANTOATE	203			2.9247	1.6411	2.7775	1.5199			Nucleotide	Purine metabolism	218	99-16-1	2960	175.047	C00499	ALLANTOATE	203
	929			allantoin	LC/MS polar	1107	C02350	ALLANTOIN	204			1.6552	2.2447	1.6331	2.0867			Nucleotide	Purine metabolism	1002	97-59-6	1672	157.037	C02350	ALLANTOIN	204
	930			guanine	LC/MS neg	32352	C00242	GUANINE	764			1.0463	2.5795	1.2561	24.9584			Nucleotide	Purine metabolism	172	73-40-5	1330	150.042	C00242	GUANINE	764
	931			guanosine	LC/MS pos	1573	C00387	GUANOSINE	6802			0.9484	1.2201	1.0872	0.4314			Nucleotide	Purine metabolism	1099	118-00-3	1680	284.099	C00387	GUANOSINE	6802
	934			guanosine-2',3'-cyclic monophosphate	LC/MS neg	37139	C06194		92823			0.7431	0.9771	1.4745	13.5726			Nucleotide	Purine metabolism	74	15718-49-7	1480	344.04	C06194		92823
	936			hypoxanthine	LC/MS neg	3127	C00262	HYPOXANTHINE	790			1.0507	1.7957	2.961	5.1131			Nucleotide	Purine metabolism	171	68-94-0	1291.2	135.031	C00262	HYPOXANTHINE	790
	937			inosine	LC/MS neg	1123	C00294	INOSINE	6021			1.3387	2.3911	0.9901	3.2553			Nucleotide	Purine metabolism	361	58-63-9	1602.1	267.073	C00294	INOSINE	6021
	939			N1-methyladenosine	LC/MS pos	15650	C02494		27476			1.0229	1.2082	0.9932	6.0587			Nucleotide	Purine metabolism	1242	15763-06-1	1399	282.12	C02494		27476
	940			N1-methylguanosine	LC/MS pos	31609			96373			1.2675	0.9139	1.1602	0.9935			Nucleotide	Purine metabolism	100001122	2140-65-0	1869	298.115			96373
	942			N2,N2-dimethylguanosine	LC/MS pos	35137			92919			2.6086	1.0974	0.3561	1.8047			Nucleotide	Purine metabolism	100001412	2140-67-2	2168	312.13			92919
	945			N6-methyladenosine	LC/MS pos	37114			102175			0.9616	2.0856	0.9756	4.5014			Nucleotide	Purine metabolism	213	1867-73-8	1988	282.12			102175
	947			xanthine	LC/MS pos	3147	C00385	XANTHINE	1188			1.0327	1.913	1.7003	2.843			Nucleotide	Purine metabolism	1004	69-89-6	1449.7	153.041	C00385	XANTHINE	1188
	948			xanthosine	LC/MS pos	15136	C01762	XANTHOSINE	64959			2.6908	1.1337	1.5862	0.1544			Nucleotide	Purine metabolism	100000299	146-80-5	1827	285.083	C01762	XANTHOSINE	64959
	951			guanosine 3'-monophosphate (3'-GMP)	LC/MS neg	39786			3522			0.2918	0.2918	0.348	1.886			Nucleotide	Purine metabolism	100002704	117-68-0	773.9	362.051			3522
	956			2'-O-methyladenosine	LC/MS pos	42607			102213			0.5211	4.1318	0.5296	1.387			Nucleotide	Purine metabolism	100004047	2140-79-6	1853	282.12			102213
	959			N6-succinyladenosine	LC/MS pos	48130						1.5759	3.2202	1.0501	18.4242			Nucleotide	Purine metabolism	100001664	4542-23-8	2222	384.115
	960			2'-deoxyadenosine 5'-monophosphate	LC/MS neg	46333	C00360		12599			4.618	0.4622	2.8974	0.4071			Nucleotide	Purine metabolism	100000485	653-63-4	1315	330.061	C00360		12599
	963			guanosine 2'-monophosphate (2'-GMP)*	LC/MS neg	52442			444571			0.538	0.6588	1.3695	1.694			Nucleotide	Purine metabolism	100002733		1241	362.051			444571
	965		Pyrimidine metabolism	2'-deoxycytidine	LC/MS pos	15949	C00881	DEOXYCYTIDINE	13711			6.6006	2.2067	7.1262	12.1628			Nucleotide	Pyrimidine metabolism	100000125	951-77-9	1252.2	228.098	C00881	DEOXYCYTIDINE	13711
	966			2'-deoxycytidine 5'-monophosphate	LC/MS pos	533	C00239	DCM	13945			3.7568	0.3846	2.7475	0.3522			Nucleotide	Pyrimidine metabolism	298	1032-65-1	1125.5	308.064	C00239	DCM	13945
	967			2'-deoxyuridine	LC/MS neg	1412	C00526	DEOXYURIDINE	13712			3.789	1.274	2.5215	2.613			Nucleotide	Pyrimidine metabolism	536	951-78-0	1585.5	111.02	C00526	DEOXYURIDINE	13712
	968			3-aminoisobutyrate	GC/MS	1566	C05145	3-AMINO-ISOBUTYRATE	64956			1.067	1.0535	0.9265	2.0881			Nucleotide	Pyrimidine metabolism	1114	10569-72-9;214139-20-5	1252.2	102	C05145	3-AMINO-ISOBUTYRATE	64956
	975			5-methyluridine (ribothymidine)	LC/MS neg	35136			445408			3.6877	0.1724	1.9662	1.0582			Nucleotide	Pyrimidine metabolism	100001446	1463-10-1	1778.1	257.078			445408
	976			5-methyl-2'-deoxycytidine	LC/MS pos	38159	C03592		440055			7.2394	1.8879	7.6434	12.6667			Nucleotide	Pyrimidine metabolism	100002300	838-07-3	1481	242.114	C03592		440055
	977			cytidine	LC/MS pos	514	C00475	CYTIDINE	6175			1.3506	2.0381	1.7387	8.0081			Nucleotide	Pyrimidine metabolism	827	65-46-3	1075.9	244.093	C00475	CYTIDINE	6175
	979			cytidine 3'-monophosphate (3'-CMP)	LC/MS pos	2959	C05822		66535			1.0056	0.7615	1.6019	6.3423			Nucleotide	Pyrimidine metabolism	105	84-52-6	1203	324.059	C05822		66535
	980			cytosine	GC/MS	573	C00380	CYTOSINE	597			2.0104	0.6259	2.008	5.064			Nucleotide	Pyrimidine metabolism	881	71-30-7	1535.5	254	C00380	CYTOSINE	597
	981			cytidine 2',3'-cyclic monophosphate	LC/MS neg	37465	C02354		417654			0.4084	0.6542	0.4084	82.7673			Nucleotide	Pyrimidine metabolism	73	15718-51-1	937	304.034	C02354		417654
	983			ectoine	LC/MS pos	35651	C06231		126041			1.4848	0.8191	1.1246	1.6035			Nucleotide	Pyrimidine metabolism	100001635	96702-03-3	823	143.082	C06231		126041
	985			orotate	LC/MS polar	1505	C00295	OROTATE	967			3.215	23.4625	1.9464	74.5123			Nucleotide	Pyrimidine metabolism	445	50887-69-9	1638.1	155.01	C00295	OROTATE	967
	986			orotidine	LC/MS polar	35172	C01103	OROTIDINE-5-PHOSPHATE	92751			7.4374	0.4891	1.8446	0.9284			Nucleotide	Pyrimidine metabolism	100001416	314-50-1	2250	287.052	C01103	OROTIDINE-5-PHOSPHATE	92751
	987			pseudouridine	LC/MS pos	33442	C02067		15047			0.4647	1.0367	0.3302	1.714			Nucleotide	Pyrimidine metabolism	821	1445-07-4	1173	245.077	C02067		15047
	988			thymidine	LC/MS pos	2183	C00214	THYMIDINE	5789			5.9733	1.7534	5.0298	8.1823			Nucleotide	Pyrimidine metabolism	872	50-89-5	1979.5	243.098	C00214	THYMIDINE	5789
	989			thymidine 5'-monophosphate	LC/MS neg	12023	C00364	TMP	9700			4.0133	0.6761	2.6419	0.2221			Nucleotide	Pyrimidine metabolism	1248	33430-62-5	883	321.049	C00364	TMP	9700
	991			uracil	LC/MS pos	605	C00106	URACIL	1174			0.7339	1.0331	0.9541	8.0219			Nucleotide	Pyrimidine metabolism	825	66-22-8	1152.2	113.035	C00106	URACIL	1174
	992			uridine	LC/MS pos	606	C00299	URIDINE	6029			1.0469	2.2331	1.4539	8.4546			Nucleotide	Pyrimidine metabolism	535	58-96-8	1501.5	245.077	C00299	URIDINE	6029
	994			uridine 5'-monophosphate (UMP)	LC/MS polar	2856	C00105	UMP	6030			0.8612	5.4813	0.9399	0.5481			Nucleotide	Pyrimidine metabolism	869	3387-36-8	4150	323.029	C00105	UMP	6030
	995			uridine-2',3'-cyclic monophosphate	LC/MS neg	37137	C02355		439715			0.9864	1.1405	1.3041	20.8721			Nucleotide	Pyrimidine metabolism	75	40632-52-8	1090	305.018	C02355		439715
	997			beta-alanine	GC/MS	55	C00099	B-ALANINE	239			1.867	6.5286	3.6429	6.5055			Nucleotide	Pyrimidine metabolism	244	56-41-7;107-95-9	1451.8	174	C00099	B-ALANINE	239
	1000			uridine 3'-monophosphate (3'-UMP)	LC/MS polar	39764	C01368		101543			0.4582	0.418	1.0621	3.2623			Nucleotide	Pyrimidine metabolism	106	35170-0-7;35170-03-7	3800	323.029	C01368		101543
	1003			3-ureidopropionate	LC/MS pos	3155	C02642	3-UREIDO-PROPIONATE	111			0.0479	0.7296	0.0479	5.4017			Nucleotide	Pyrimidine metabolism	1053	462-88-4	1090.6	133.061	C02642	3-UREIDO-PROPIONATE	111
	1004			thymidine 3'-monophosphate	LC/MS neg	37122		TMP	5463			4.312	0.6208	10.7259	0.5858			Nucleotide	Pyrimidine metabolism	100001938	40705-89-3	1015	321.049		TMP	5463
	1005			uridine 2'-monophosphate (2'-UMP)*	LC/MS neg	52444						0.9975	0.9975	0.9975	1.0193			Nucleotide	Pyrimidine metabolism	100008975		824	323.029
	1006	Peptide	gamma-glutamyl	gamma-glutamylalanine	LC/MS pos	37063			440103			0.874	4.8593	1.2929	4.0116			Peptide	gamma-glutamyl	100001843	5875-41-2	1116	219.098			440103
	1007			gamma-glutamylcysteine	LC/MS pos	1778	C00669	L-GAMMA-GLUTAMYLCYSTEINE	842			21.9737	0.3008	14.9766	0.4286			Peptide	gamma-glutamyl	1036	636-58-8	1263.5	251.07	C00669	L-GAMMA-GLUTAMYLCYSTEINE	842
	1008			gamma-glutamylglutamate	LC/MS pos	36738	C05282		92865			0.8505	2.7306	1.1898	4.3443			Peptide	gamma-glutamyl	331	1116-22-9	1045	277.103	C05282		92865
	1009			gamma-glutamylglutamine	LC/MS pos	2730	C05283		150914			1.5301	3.6442	2.1634	15.4225			Peptide	gamma-glutamyl	1140	10148-81-9	817.9	276.119	C05283		150914
	1011			gamma-glutamylhistidine	LC/MS pos	18245			7017195			0.8844	1.6945	1.747	3.0895			Peptide	gamma-glutamyl	1235	37460-15-4	688	285.119			7017195
	1012			gamma-glutamylisoleucine*	LC/MS pos	34456			14253342			0.4705	1.1511	0.7514	7.3109			Peptide	gamma-glutamyl	100001485		2661	261.144			14253342
	1013			gamma-glutamylleucine	LC/MS pos	18369			151023			0.3598	1.7027	0.7076	9.6299			Peptide	gamma-glutamyl	1268	2566-39-4	2757.2	261.144			151023
	1015			gamma-glutamylmethionine	LC/MS pos	44872			7009567			0.5641	3.8813	1.1897	14.9583			Peptide	gamma-glutamyl	100001313	17663-87-5	2016.5	279.101			7009567
	1016			gamma-glutamylphenylalanine	LC/MS pos	33422			111299			0.6589	1.683	1.183	10.858			Peptide	gamma-glutamyl	100000491	7432-24-8	2865	295.129			111299
	1017			gamma-glutamylthreonine*	LC/MS pos	33364						0.4944	0.6824	0.4944	1.3211			Peptide	gamma-glutamyl	100001314	5652-48-2	996.6	249.108
	1018			gamma-glutamyltryptophan	LC/MS pos	33947			3989307			0.8839	0.8036	2.583	4.286			Peptide	gamma-glutamyl	100001295	66471-20-3	3035	334.14			3989307
	1019			gamma-glutamyltyrosine	LC/MS pos	2734			94340			0.3285	1.357	0.6946	6.5473			Peptide	gamma-glutamyl	1102	7432-23-7	2080.4	311.124			94340
	1020			gamma-glutamylvaline	LC/MS pos	43829			7015683			0.53	1.2141	0.6533	7.1182			Peptide	gamma-glutamyl	100001126	2746-34-1	2045	247.129			7015683
	1022		Dipeptide	valylglycine	LC/MS pos	40475			136487			1.3654	2.9936	0.8829	2.8599			Peptide	Dipeptide	100003641	686-43-1	1372	175.108			136487
	1038			alanylleucine	LC/MS pos	37093			259583			1.4561	3.237	1.5676	6.3912			Peptide	Dipeptide	100001890	1638-60-4	2165	203.139			259583
	1049			cys-gly, oxidized	LC/MS neg	18368			333293			0.1897	2.0305	0.1897	15.1167			Peptide	Dipeptide	1224	7729-20-6	925	353.06			333293
	1056			prolylglycine	LC/MS pos	40703			7408076;6426709			0.6192	2.6145	0.7144	5.6887			Peptide	Dipeptide	100003674	2578-57-6	875	173.092			7408076;6426709
	1062			glycylisoleucine	LC/MS pos	36659			88079			1.1337	2.9574	1.2015	3.4815			Peptide	Dipeptide	100001790	19461-38-2	2080	189.123			88079
	1063			glycylleucine	LC/MS pos	34398	C02155		92843			1.7544	2.899	1.5034	3.3633			Peptide	Dipeptide	100001258	869-19-2	2190.9	189.123	C02155		92843
	1072			glycylvaline	LC/MS pos	18357			97417			1.5223	4.0735	1.2208	5.1424			Peptide	Dipeptide	100000487	1963-21-9	1561.6	175.108			97417
	1096			leucylglycine	LC/MS pos	40045			79070			1.6377	3.1946	0.9804	4.4807			Peptide	Dipeptide	100003185	686-50-0	1805	189.123			79070
	1114			isoleucylglycine	LC/MS pos	40008			342532			1.0596	3.3808	0.7184	3.2287			Peptide	Dipeptide	100003169	868-28-0	1740	189.123			342532
	1122			threonylphenylalanine	LC/MS pos	31530			4099799;4099798			0.9252	2.5821	1.0519	6.4432			Peptide	Dipeptide	100001125	16875-27-7	2452	267.134			4099799;4099798
	1133			lysylleucine	LC/MS pos	40020			4682588			0.6893	2.0132	1.2909	14.2737			Peptide	Dipeptide	100003196	7369-79-1	1561	260.197			4682588
	1140			valylleucine	LC/MS pos	39994			352039			1.1681	3.9088	0.9729	7.8932			Peptide	Dipeptide	100003210	22906-55-4	2562	231.17			352039
	1164			phenylalanylglycine	LC/MS pos	41370			98207			0.3333	0.9404	0.3333	1.6143			Peptide	Dipeptide	100003588	721-90-4	2155	223.108			98207
	1182			valylglutamine	LC/MS pos	42079			5253209			0.7011	2.9694	0.657	4.8119			Peptide	Dipeptide	100003640	42854-54-6	1100	246.145			5253209
	1190			glutamine-leucine	LC/MS pos	42994						1.079	2.453	1.2888	4.5425			Peptide	Dipeptide	100003160		2195	260.16
	1238			leucylglutamine*	LC/MS pos	48189			4305457			0.756	4.0475	0.6044	10.4107			Peptide	Dipeptide	100003183		1578	260.161			4305457
	1294	Hormone metabolism	Auxin metabolism	indoleacetate	LC/MS pos	27513	C00954	INDOLE_ACETATE_AUXIN	802			0.9005	0.9005	0.9005	0.9005			Hormone metabolism	Auxin metabolism	100001034	6505-45-9	3766.3	176.071	C00954	INDOLE_ACETATE_AUXIN	802
	1297			indoleacetylaspartate	LC/MS neg	39613		INDOLE-3-ACETYL-ASP	446620			1.09	0.8634	0.9767	23.1957			Hormone metabolism	Auxin metabolism	100003110	2456-73-7	1685	289.083		INDOLE-3-ACETYL-ASP	446620
	1299			2-oxindole-3-acetate	LC/MS pos	40479		2-OXINDOLE-3-ACETIC-ACID	3080590			0.3921	1.4944	0.6948	11.7359			Hormone metabolism	Auxin metabolism	100003109	2971-31-5	3208	192.066		2-OXINDOLE-3-ACETIC-ACID	3080590
	1300			indole-3-carboxylic acid	LC/MS neg	38116	C19837	CPD-13135	69867			0.889	1.0591	1.1558	1.0965			Hormone metabolism	Auxin metabolism	100002185	771-50-6	1708.8	160.04	C19837	CPD-13135	69867
	1310		Ethylene metabolism	cyano-alanine	GC/MS	35660	C02512	CPD-603	13538			0.827	0.6737	1.134	3.4993			Hormone metabolism	Ethylene metabolism	100001645	6232-19-5	1402	140.9	C02512	CPD-603	13538
	1337	Secondary metabolism	Alkaloids	salidroside	LC/MS neg	45419			159278			0.922	0.5005	1.7987	1.7062			Secondary metabolism	Alkaloids	100005462	10338-51-9	2534	299.114			159278
	1344		Benzenoids	2,4,6-trihydroxybenzoate	LC/MS neg	35892			66520			1.481	2.2014	0.8951	81.4551			Secondary metabolism	Benzenoids	100001718	83-30-7	1574	169.014			66520
	1349			4-hydroxybenzoate	LC/MS neg	21133	C00156	4-hydroxybenzoate	135			4.0911	1.2629	2.9041	2.2265			Secondary metabolism	Benzenoids	100000862	99-96-7	820	137.024	C00156	4-hydroxybenzoate	135
	1359			hydroquinone beta-D-glucopyranoside	LC/MS neg	38160	C06186		346			4.7932	1.7804	4.1939	5.4632			Secondary metabolism	Benzenoids	100002220	497-76-7	1520	271.082	C06186		346
	1362			p-hydroxybenzaldehyde	LC/MS neg	17665	C00633	4-HYDROXYBENZALDEHYDE	126			0.9017	0.9017	0.9017	1.0903			Secondary metabolism	Benzenoids	1276	123-08-0	2040	121.029	C00633	4-HYDROXYBENZALDEHYDE	126
	1429		Flavonoids	vitexin	LC/MS neg	37129	C01460	VITEXIN	5280441			1.799	1.4715	0.7433	0.2519			Secondary metabolism	Flavonoids	100001921	3681-93-4	2705	431.098	C01460	VITEXIN	5280441
	1431			chrysoeriol	LC/MS neg	40474	C04293	574-TRIHYDROXY-3-METHOXYFLAVONE	5280666			2.6333	2.4466	2.3356	0.8794			Secondary metabolism	Flavonoids	100002959	491-71-4	3870	299.056	C04293	574-TRIHYDROXY-3-METHOXYFLAVONE	5280666
	1489		Phenylpropanoids	isoferulate	LC/MS pos	37450	C10470		736186			1.403	0.9335	3.6851	1.5475			Secondary metabolism	Phenylpropanoids	100002058	537-73-5	3564	195.065	C10470		736186
	1497			4-hydroxycinnamate	LC/MS neg	36770	C00811	COUMARATE	637542			1.8273	1.2218	5.8253	5.9107			Secondary metabolism	Phenylpropanoids	100001675	501-98-4	1457	163.04	C00811	COUMARATE	637542
	1502			ferulate	LC/MS neg	35630	C01494	FERULIC-ACID	445858			1.2315	1.8228	3.4749	2.2601			Secondary metabolism	Phenylpropanoids	100001542	537-98-4	1755	193.051	C01494	FERULIC-ACID	445858
	1511			syringaldehyde	LC/MS pos	37449			8655			2.2976	1.1664	1.711	1.7527			Secondary metabolism	Phenylpropanoids	100002050	134-96-3	3263.3	183.065			8655
	1513			vanillin	LC/MS neg	37442	C00755	VANILLIN	1183			1.0649	1.0542	2.0567	2.3949			Secondary metabolism	Phenylpropanoids	100002051	121-33-5	2311.9	151.04	C00755	VANILLIN	1183
	1523			syringic acid	LC/MS neg	37091	C10833		10742			2.0089	1.5312	1.9677	3.2205			Secondary metabolism	Phenylpropanoids	100001919	530-57-4	1450	197.046	C10833		10742
	1532			vanillate	LC/MS neg	35639	C06672		8468			1.9672	1.6625	3.021	1.9899			Secondary metabolism	Phenylpropanoids	100001634	121-34-6	1100	167.035	C06672		8468
	1533			gentisic acid-5-glucoside	LC/MS neg	48729			10914066			9.1459	0.4519	4.8508	1.3845			Secondary metabolism	Phenylpropanoids	100006372	1820-89-9	1434	315.072			10914066
	1564		Terpenoids	mevalonate	LC/MS polar	39583	C02104	MEVALONATE	439230			6.0466	1.187	1.1988	3.7551			Secondary metabolism	Terpenoids	30	96949-03-0	1462	147.066	C02104	MEVALONATE	439230
	1578			mevalonolactone	LC/MS pos	48118			10428			5.4453	1.053	1.109	1.5553			Secondary metabolism	Terpenoids	100000772	674-26-0	1731	131.07			10428
	1593		Benzoxazinoids	3-hydroxyindolin-2-one	LC/MS pos	42561	C11130		6097			0.6884	2.2343	1.0402	64.334			Secondary metabolism	Benzoxazinoids	100003823	61-71-2	2645	132.044	C11130		6097
	1596		Cyanogenic glucosides	lotaustralin	LC/MS neg	39608	C08334	CPD-10277	441467			0.7802	0.7802	0.7802	1.0983			Secondary metabolism	Cyanogenic glucosides	100003127	534-67-8	2465	260.114	C08334	CPD-10277	441467
	1646	Xenobiotics	Chemicals	succinimide	LC/MS polar	41888	C07273		11439			5.9353	1.608	6.7211	20.068			Xenobiotics	Chemicals	100003696	123-56-8	2155	116.035	C07273		11439
